# Supplementary material for: Mycoparasitism related targets of Tmk1 indicate stimulating regulatory functions of this MAP kinase in Trichoderma atroviride
Source: Sci Rep. 2023 Nov 15;13:19976. doi: 10.1038/s41598-023-47027-6 (PMC10651915; doi:10.1038/s41598-023-47027-6)
Supplement: Supplementary file 1 — Supplementary Tables. [file 41598_2023_47027_MOESM1_ESM.xlsx]

## Sheet: Legends
Table S1: List of T. atroviride genes with significant differential transcriptional regulation emerging from comparison of the responses of the WT to itself and to R. solani. The robustness of the combined evidence from multiple analyses is indicated by the aggregate rank (aRank; the lower the rank the more robust evidence is provided by the data). aLog2FC ((WT+WT)-(WT+host)) shows the average lo…
Table S2: List of T. atroviride genes with significant differential transcriptional regulation identified by comparing the responses of the Dtmk1 mutant and the WT to R. solani. The robustness of the combined evidence from multiple analyses is indicated by the aggregate rank (aRank; the lower the rank the more robust evidence is provided by the data). aLog2FC shows the average log fold-changes of…
Table S3: Complete list of statistically significant functional categories of the Functional classification catalogue (FunCat) version 2.0 54 performed on genes differentially regulated in the Dtmk1 mutant in response to R. solani compared to the WT response (WT-response vs tmk1-response). The robustness of the combined evidence from multiple analyses is indicated by the aggregate rank (aRank; th…
Table S4: List of differentially regulated proteins for the WT response to R. solani compared to the Dtmk1 response based on the comparison of expression level changes for host interactions and self-confrontations (for details see Method section). Log2 FC values are given for each protein isoform as identified from the 2D gel (arabic spot numbers refer to spots highlighted in the master gel in Fi…
Table S5: List of GO terms enriched (p value ≤ 0.05) among the significantly regulated Tmk1 targets obtained from the proteome and transcriptome of the Dtmk1 response during the confrontation with R. solani compared to the WT response.

## Sheet: Table S1-P1.resp.
Target [Protein ID]	Annotation	aRank	aLog2FC (WT-(WT+host))	aLFCsgn	aQBsig	aLogAE	aRank.r180	aLogFC.r180	aLFCsgn.r180	aQBsig.r180	aLogAE.r180	logFC.r180.raw	AveExpr.r180.raw	adj.P.Val.r180.raw	B.r180.raw	Rank.r180.raw	logFC.r180.vsn	AveExpr.r180.vsn	adj.P.Val.r180.vsn	B.r180.vsn	Rank.r180.vsn	logFC.r180.qq	AveExpr.r180.qq	adj.P.Val.r180.qq	B.r180.qq	Rank.r180.qq	logFC.r180.evsn	AveExpr.r180.evsn	adj.P.Val.r180.evsn	B.r180.evsn	Rank.r180.evsn	logFC.r180.med	AveExpr.r180.med	adj.P.Val.r180.med	B.r180.med	Rank.r180.med	logFC.r180.Mmd	AveExpr.r180.Mmd	adj.P.Val.r180.Mmd	B.r180.Mmd	Rank.r180.Mmd	logFC.r180.Mz	AveExpr.r180.Mz	adj.P.Val.r180.Mz	B.r180.Mz	Rank.r180.Mz	GOnames	funnum	fundescr
49023	Serine/threonine protein kinase	3.0737	5.05036	1	1	10.1632	3.0737	5.05036	1	1	10.1632	4.07773	10.4049	2.31007e-80	184.53	3	4.65817	15.5041	1.35831e-85	196.929	2	4.3024	10.5183	7.38273e-110	252.538	3	4.53881	9.68052	2.20009e-109	250.955	1	4.37278	4.22479	1.13889e-95	219.423	3	4.27012	10.4049	1.85109e-88	202.526	3	9.13252	10.4049	1.52377e-56	128.583	16	NA	99	UNCLASSIFIED PROTEINS
80979	Isochorismatase family protein	3.99636	9.01448	1	1	6.2379	3.99636	9.01448	1	1	6.2379	7.35243	6.71049	1.28618e-86	199.782	1	7.96671	11.374	3.44968e-81	186.447	4	6.84401	6.87588	2.81458e-112	258.354	2	10.5353	4.40515	4.65509e-51	111.392	2035	6.79514	0.878745	2.00527e-103	237.497	1	7.5422	6.71049	3.59939e-92	212.722	1	16.0656	6.71049	5.9459e-81	184.635	1	GO:0003824 catalytic activity // GO:0008152 metabolic process	99	UNCLASSIFIED PROTEINS
302027	GH3 beta-glucosidase	16.5871	-3.62828	-1	1	11.094	16.5871	-3.62828	-1	1	11.094	-3.38202	11.3307	2.64926e-69	158.217	14	-2.83238	16.4468	7.76452e-71	161.512	20	-2.98618	11.4296	1.92193e-106	244.253	6	-3.11209	10.6461	1.57869e-103	237.406	3	-3.06297	5.14357	2.45652e-77	176.119	28	-3.20789	11.3307	2.1554e-77	176.59	17	-6.81444	11.3307	1.21423e-43	96.9897	144	GO:0004553 hydrolase activity, hydrolyzing O-glycosyl compounds // GO:0005975 carbohydrate metabolic process // GO:0008422 beta-glucosidase activity	01 // 01.05 // 01.05.02 // 01.05.02.07 // 01.05.03	METABOLISM // C-compound and carbohydrate metabolism // sugar, glucoside, polyol and carboxylate metabolism // sugar, glucoside, polyol and carboxylate catabolism // polysaccharide metabolism
301275	Translation elongation factor EF2, GTP binding	17.8876	-4.02168	-1	1	11.3494	17.8876	-4.02168	-1	1	11.3494	-3.72122	11.5826	3.09994e-79	181.928	4	-3.18367	16.7026	1.23821e-63	144.07	55	-3.31489	11.6928	7.32549e-93	211.72	34	-3.47467	10.9081	1.05335e-87	200.074	24	-3.39971	5.39433	1.18069e-87	200.764	8	-3.53524	11.5826	1.43757e-84	193.958	6	-7.52236	11.5826	1.57892e-48	108.988	68	GO:0005525 GTP binding // GO:0003924 GTPase activity // GO:0006412 translation // GO:0008547 protein-synthesizing GTPase activity	12 // 12.04 // 12.04.02 // 16 // 16.19 // 16.19.05	PROTEIN SYNTHESIS // translation // translation elongation // PROTEIN WITH BINDING FUNCTION OR COFACTOR REQUIREMENT (structural or catalytic) // nucleotide/nucleoside/nucleobase binding // GTP binding
228782	hypothetical protein	22.9729	4.30527	1	1	6.65486	22.9729	4.30527	1	1	6.65486	3.43538	6.99001	5.74192e-68	154.823	20	3.98545	11.8167	8.43144e-70	158.921	25	3.53253	7.09321	1.44094e-91	208.548	42	4.25467	5.74421	1.31343e-72	163.205	268	3.51634	0.95986	4.87837e-86	196.898	10	3.62388	6.99001	1.91182e-81	186.379	10	7.78865	6.99001	9.30572e-70	158.842	6	NA	99	UNCLASSIFIED PROTEINS
297394	Fumarate hydratase, class II	40.9926	-2.72515	-1	1	10.0706	40.9926	-2.72515	-1	1	10.0706	-2.5916	10.309	1.70673e-61	138.994	57	-2.0948	15.4138	1.07425e-59	134.289	116	-2.16719	10.4232	6.19979e-97	221.744	16	-2.40475	9.6072	8.88688e-94	214.698	9	-2.25602	4.12276	4.1682e-70	158.59	76	-2.39953	10.309	5.87497e-70	158.479	56	-5.16217	10.309	5.64222e-50	112.624	48	GO:0003824 catalytic activity // GO:0004333 fumarate hydratase activity // GO:0006106 fumarate metabolic process // GO:0045239 tricarboxylic acid cycle enzyme complex	01 // 01.05 // 01.05.02 // 01.05.02.04 // 01.05.02.07 // 02 // 02.10 // 42 // 42.16	METABOLISM // C-compound and carbohydrate metabolism // sugar, glucoside, polyol and carboxylate metabolism // sugar, glucoside, polyol and carboxylate anabolism // sugar, glucoside, polyol and carboxylate catabolism // ENERGY // tricarboxylic-acid pathway (citrate cycle, Krebs cycle, TCA cycle) // BIOGENESIS OF CELLULAR COMPONENTS // mitochondrion
161079	putative pyruvate kinase	49.5843	-3.99515	-1	1	7.93688	49.5843	-3.99515	-1	1	7.93688	-3.65547	8.20982	2.23703e-68	155.91	17	-3.34457	13.2068	9.08044e-57	127.137	179	-3.10876	8.33482	3.42344e-82	185.656	168	-3.8681	7.32885	3.73663e-76	171.822	165	-3.16306	2.05824	3.64678e-78	178.069	26	-3.46045	8.20982	3.98771e-80	183.185	12	-7.36561	8.20982	2.91479e-52	118.338	28	GO:0000287 magnesium ion binding // GO:0004743 pyruvate kinase activity // GO:0006096 glycolysis // GO:0030955 potassium ion binding // GO:0003824 catalytic activity	01 // 01.03 // 01.04 // 01.05 // 01.05.02 // 01.05.02.04 // 01.05.02.07 // 02 // 02.01 // 02.01.03 // 16 // 16.17 // 16.17.07	METABOLISM // nucleotide/nucleoside/nucleobase metabolism // phosphate metabolism // C-compound and carbohydrate metabolism // sugar, glucoside, polyol and carboxylate metabolism // sugar, glucoside, polyol and carboxylate anabolism // sugar, glucoside, polyol and carboxylate catabolism // ENERGY // glycolysis and gluconeogenesis // regulation of glycolysis and gluconeogenesis // PROTEIN WITH BIN…
87275	putative RTA1-like protein	53.2738	3.17419	1	1	9.21889	53.2738	3.17419	1	1	9.21889	2.49772	9.4603	8.34921e-55	122.687	149	3.0251	14.5549	1.68809e-72	165.397	17	2.70836	9.59488	2.33702e-93	213.017	28	3.05629	8.71754	4.43322e-86	196.169	29	2.7009	3.28402	7.67086e-68	153.054	106	2.6914	9.4603	1.13849e-65	148.075	98	5.53956	9.4603	2.84077e-49	110.843	57	GO:0006950 response to stress // GO:0016021 integral to membrane	20 // 20.01 // 20.01.13 // 20.03 // 20.03.22	CELLULAR TRANSPORT, TRANSPORT FACILITIES AND TRANSPORT ROUTES // transported compounds (substrates) // lipid/fatty acid transport // transport facilities // transport ATPases
155960	bifunctional catalase/peroxidase	71.8123	-2.82573	-1	1	11.2033	71.8123	-2.82573	-1	1	11.2033	-2.69765	11.4357	4.67726e-59	132.921	93	-2.13993	16.5561	5.42421e-66	149.855	37	-2.29243	11.5513	4.99363e-95	217.057	23	-2.41571	10.7617	6.77076e-86	195.732	31	-2.3768	5.24733	1.79039e-64	144.894	162	-2.5094	11.4357	6.54165e-64	143.864	118	-5.34822	11.4357	4.56516e-41	90.8216	210	GO:0004096 catalase activity // GO:0004601 peroxidase activity // GO:0006118 electron transport // GO:0006979 response to oxidative stress // GO:0020037 heme binding // GO:0016688 L-ascorbate peroxidase activity	32 // 32.01 // 32.01.01 // 32.07 // 32.07.07 // 32.07.07.01	CELL RESCUE, DEFENSE AND VIRULENCE // stress response // oxidative stress response // detoxification // oxygen and radical detoxification // catalase reaction
31590	RTA1-like protein	76.3027	4.23371	1	1	5.96372	76.3027	4.23371	1	1	5.96372	3.36853	6.38736	1.14136e-60	136.893	70	3.89172	11.0137	4.23977e-60	135.285	109	3.45138	6.49062	1.45381e-86	196.421	82	4.12029	4.57426	1.38531e-45	98.3224	2938	3.48752	0.505343	2.98558e-81	185.501	16	3.56475	6.38736	3.1161e-69	156.675	64	7.75175	6.38736	4.21425e-64	146.153	8	GO:0006950 response to stress // GO:0016021 integral to membrane	32 // 32.07	CELL RESCUE, DEFENSE AND VIRULENCE // detoxification
301444	hypothetical protein	76.7478	2.48384	1	1	11.4026	76.7478	2.48384	1	1	11.4026	1.89764	11.6379	5.7011e-49	108.544	309	2.47953	16.7606	2.46056e-63	143.315	59	2.00087	11.7285	1.22711e-88	201.482	60	2.22502	10.9659	5.75419e-89	203.233	18	2.21703	5.44953	1.72978e-68	154.655	95	2.07163	11.6379	1.95073e-63	142.69	129	4.49516	11.6379	7.64318e-49	109.729	65	NA	99	UNCLASSIFIED PROTEINS
321810	subtilisin-like protease	79.8699	-2.51235	-1	1	10.9875	79.8699	-2.51235	-1	1	10.9875	-2.42817	11.2224	3.08132e-61	138.39	58	-1.86641	16.3371	7.42451e-55	122.446	240	-2.06217	11.3377	4.2103e-93	212.369	31	-2.14043	10.5348	1.54947e-91	209.261	13	-2.11006	5.03572	5.00772e-72	163.244	59	-2.24156	11.2224	3.9844e-70	158.862	55	-4.73765	11.2224	1.66071e-29	62.6295	1139	GO:0004289 subtilase activity // GO:0006508 proteolysis // GO:0004252 serine-type endopeptidase activity // GO:0005618 cell wall // GO:0016020 membrane // GO:0004276 furin activity	14 // 14.07 // 14.07.11 // 14.13	PROTEIN FATE (folding, modification, destination) // protein modification // protein processing (proteolytic) // protein/peptide degradation
35737	FAD-dependent oxidoreductase	92.3611	-2.86849	-1	1	8.61167	92.3611	-2.86849	-1	1	8.61167	-2.74358	8.86944	3.1296e-68	155.528	18	-2.20361	13.9205	2.9424e-50	111.263	433	-2.32919	8.97946	1.39489e-80	181.755	204	-2.51347	8.07746	3.2923e-73	164.677	245	-2.42501	2.69593	9.64134e-81	184.37	17	-2.56681	8.86944	4.46998e-77	175.863	18	-5.29775	8.86944	1.02653e-35	77.739	481	GO:0016491 oxidoreductase activity // GO:0008115 sarcosine oxidase activity	01 // 01.01 // 01.01.06 // 01.01.06.06 // 01.01.06.06.02 // 01.01.09 // 01.01.09.01 // 01.01.09.01.01 // 01.07 // 14 // 14.07 // 20 // 20.01 // 20.01.15 // 42 // 42.19	METABOLISM // amino acid metabolism // metabolism of the aspartate family // metabolism of lysine // degradation of lysine // metabolism of the cysteine - aromatic group // metabolism of glycine // biosynthesis of glycine // metabolism of vitamins, cofactors, and prosthetic groups // PROTEIN FATE (folding, modification, destination) // protein modification // CELLULAR TRANSPORT, TRANSPORT FACILIT…
131348	hypothetical protein	92.7519	-2.62808	-1	1	10.5089	92.7519	-2.62808	-1	1	10.5089	-2.51965	10.7444	5.57804e-63	142.533	49	-1.9682	15.8561	2.53713e-55	123.605	220	-2.129	10.8621	3.86241e-90	205.061	52	-2.25777	10.0524	2.76825e-85	194.172	37	-2.20266	4.55808	8.42036e-70	157.862	78	-2.33834	10.7444	4.57021e-68	153.896	72	-4.98093	10.7444	2.12605e-35	76.9484	507	NA	99	UNCLASSIFIED PROTEINS
260330	hypothetical protein	96.5309	-3.3441	-1	1	7.97236	96.5309	-3.3441	-1	1	7.97236	-3.11467	8.24242	1.57027e-66	151.248	27	-2.72563	13.2523	1.06931e-54	122.057	245	-2.60352	8.36417	1.47183e-80	181.692	206	-3.14073	7.37501	3.96625e-73	164.465	251	-2.71208	2.08781	5.70773e-77	175.185	31	-2.92687	8.24242	9.70948e-75	170.069	29	-6.18519	8.24242	8.52668e-40	87.7325	254	NA	99	UNCLASSIFIED PROTEINS
212859	FAD-dependent monooxygenase	98.9365	5.42417	1	1	5.37161	98.9365	5.42417	1	1	5.37161	4.36749	5.90844	3.65678e-58	130.789	101	4.91104	10.3048	2.831e-56	125.921	194	4.1503	6.04714	4.12018e-89	202.606	58	6.09413	3.31785	1.58702e-36	76.7765	5040	4.06367	0.206244	1.21802e-80	183.994	18	4.54752	5.90844	5.40043e-66	148.921	90	9.83505	5.90844	1.1967e-62	142.675	10	GO:0004497 monooxygenase activity // GO:0006118 electron transport // GO:0006725 aromatic compound metabolic process // GO:0008152 metabolic process // GO:0016491 oxidoreductase activity	01 // 01.05 // 01.05.11 // 01.05.11.07 // 01.05.11.07.01 // 01.20 // 32 // 32.05 // 32.05.01 // 32.07 // 32.07.03	METABOLISM // C-compound and carbohydrate metabolism // aromate metabolism // aromate catabolism // aerobic aromate catabolism // secondary metabolism // CELL RESCUE, DEFENSE AND VIRULENCE // disease, virulence and defense // resistance proteins // detoxification // detoxification by modification
295780	putative Poly [ADP-ribose] polymerase 2	106.99	2.18821	1	1	9.4849	106.99	2.18821	1	1	9.4849	1.59685	9.72594	7.81913e-43	93.6621	654	2.16123	14.8236	2.94375e-66	150.501	35	1.97346	9.8437	1.50137e-92	210.89	38	1.95952	9.00852	6.00221e-83	188.436	56	1.91627	3.54069	3.4367e-62	139.392	208	1.80056	9.72594	7.69345e-55	121.964	337	3.9096	9.72594	4.07289e-50	112.965	47	GO:0005622 intracellular // GO:0003950 NAD+ ADP-ribosyltransferase activity // GO:0005634 nucleus // GO:0006471 protein amino acid ADP-ribosylation	01 // 01.05 // 01.05.02 // 10 // 10.01 // 10.01.05 // 10.01.05.01 // 10.01.05.03 // 10.01.05.03.03 // 14 // 14.07 // 14.07.09 // 16 // 16.01 // 16.03 // 16.03.01 // 16.17 // 16.17.09 // 32 // 32.01 // 32.01.09	METABOLISM // C-compound and carbohydrate metabolism // sugar, glucoside, polyol and carboxylate metabolism // CELL CYCLE AND DNA PROCESSING // DNA processing // DNA recombination and DNA repair // DNA repair // DNA recombination // somatic / mitotic recombination // PROTEIN FATE (folding, modification, destination) // protein modification // posttranslational modification of amino acids (e.g. hy…
53756	hypothetical protein	118.283	3.09509	1	1	7.89813	118.283	3.09509	1	1	7.89813	2.36541	8.18831	3.30262e-55	123.649	144	2.90106	13.1443	1.62314e-65	148.729	38	2.72266	8.28119	1.07299e-87	199.145	72	2.76723	7.23483	1.20301e-73	165.752	228	2.66868	2.06167	6.33134e-74	167.741	50	2.55739	8.18831	1.67461e-67	152.542	76	5.68318	8.18831	6.11759e-31	66.0914	949	NA	99	UNCLASSIFIED PROTEINS
93625	hypothetical protein	121.588	3.22089	1	1	6.75975	121.588	3.22089	1	1	6.75975	2.48708	7.07973	1.31454e-51	114.976	215	3.03244	11.9469	6.24846e-61	137.352	93	2.69325	7.18887	4.10794e-80	180.608	218	3.13489	5.92515	3.5766e-66	147.667	546	2.6574	1.0182	2.02172e-71	161.817	61	2.667	7.07973	4.9061e-67	151.401	82	5.87416	7.07973	1.22328e-51	116.773	33	NA	99	UNCLASSIFIED PROTEINS
299162	serine palmitoyl transferase, subunit LCBB	122.747	-2.84425	-1	1	7.38913	122.747	-2.84425	-1	1	7.38913	-2.68144	7.68156	1.63331e-60	136.485	74	-2.33527	12.6222	1.66135e-55	124.038	218	-2.12566	7.79484	3.98215e-82	185.493	170	-2.81609	6.7075	1.89191e-77	175.054	128	-2.2212	1.55474	7.50523e-69	155.572	87	-2.49439	7.68156	8.49794e-70	158.06	59	-5.23574	7.68156	2.10394e-40	89.2104	233	GO:0009058 biosynthetic process // GO:0016769 transferase activity, transferring nitrogenous groups // GO:0030170 pyridoxal phosphate binding // GO:0004758 serine C-palmitoyltransferase activity // GO:0017059 serine C-palmitoyltransferase complex	01 // 01.02 // 01.02.02 // 01.06 // 01.06.02 // 01.06.02.02 // 01.07 // 01.07.01 // 42 // 42.02	METABOLISM // nitrogen, sulfur and selenium metabolism // nitrogen metabolism // lipid, fatty acid and isoprenoid metabolism // membrane lipid metabolism // glycolipid metabolism // metabolism of vitamins, cofactors, and prosthetic groups // biosynthesis of vitamins, cofactors, and prosthetic groups // BIOGENESIS OF CELLULAR COMPONENTS // eukaryotic plasma membrane
300828	Elongation factor 1 (EF-1)	130.466	-3.55375	-1	1	11.71	130.466	-3.55375	-1	1	11.71	-3.33516	11.9405	1.43362e-58	131.762	97	-2.75101	17.0635	9.84428e-57	127.051	180	-2.90067	12.0621	4.59096e-80	180.495	219	-3.03605	11.2708	3.73484e-78	176.722	119	-3.01756	5.75211	8.39519e-64	143.267	176	-3.14998	11.9405	7.67291e-65	146.142	103	-6.68579	11.9405	9.08676e-48	107.11	78	GO:0003924 GTPase activity // GO:0005525 GTP binding // GO:0003746 translation elongation factor activity // GO:0005737 cytoplasm // GO:0006414 translational elongation // GO:0006412 translation // GO:0008547 protein-synthesizing GTPase activity	12 // 12.04 // 12.04.02 // 16 // 16.01 // 16.19 // 16.19.05 // 18 // 18.02 // 18.02.01 // 18.02.01.01 // 18.02.01.01.01 // 40 // 40.10 // 40.10.02 // 40.10.02.01	PROTEIN SYNTHESIS // translation // translation elongation // PROTEIN WITH BINDING FUNCTION OR COFACTOR REQUIREMENT (structural or catalytic) // protein binding // nucleotide/nucleoside/nucleobase binding // GTP binding // REGULATION OF METABOLISM AND PROTEIN FUNCTION // regulation of protein activity // enzymatic activity regulation / enzyme regulator // enzyme activator // GTPase activator (GAP…
256374	Aldehyde dehydrogenase	133.2	-2.42446	-1	1	10.5337	133.2	-2.42446	-1	1	10.5337	-2.35114	10.7689	1.00551e-56	127.315	120	-1.80814	15.8818	1.23151e-51	114.613	362	-1.93324	10.8857	8.32178e-88	199.471	67	-2.08235	10.0807	2.14428e-84	192.04	41	-2.03128	4.58135	4.07637e-64	144.03	169	-2.16582	10.7689	9.24364e-62	138.622	159	-4.59927	10.7689	1.80839e-40	89.3651	232	GO:0008152 metabolic process // GO:0016491 oxidoreductase activity // GO:0004029 aldehyde dehydrogenase (NAD) activity	01 // 01.05 // 01.05.06 // 01.05.06.07 // 01.06 // 02 // 02.11 // 02.13 // 02.16 // 02.16.01 // 16 // 16.21 // 16.21.07 // 20 // 20.01 // 20.01.15 // 32 // 32.05 // 32.05.03 // 32.07 // 32.07.09 // 42 // 42.16	METABOLISM // C-compound and carbohydrate metabolism // C-2 compound and organic acid metabolism // C-2 compound and organic acid catabolism // lipid, fatty acid and isoprenoid metabolism // ENERGY // electron transport and membrane-associated energy conservation // respiration // fermentation // alcohol fermentation // PROTEIN WITH BINDING FUNCTION OR COFACTOR REQUIREMENT (structural or catalyti…
299725	MFS peptide transporter	136.821	-2.17848	-1	1	13.1637	136.821	-2.17848	-1	1	13.1637	-2.12395	13.3865	1.45161e-51	114.869	217	-1.54979	18.5156	9.7596e-53	117.265	323	-1.85969	13.5458	3.84325e-96	219.792	19	-1.81618	12.7269	7.59726e-89	202.91	19	-1.79348	7.19783	2.50206e-56	125.24	395	-1.92977	13.3865	2.35791e-55	123.217	314	-4.17648	13.3865	6.36881e-39	85.6108	286	GO:0005215 transporter activity // GO:0006857 oligopeptide transport // GO:0016020 membrane	20 // 20.01 // 20.01.09 // 20.03 // 20.09 // 20.09.18 // 20.09.18.07	CELLULAR TRANSPORT, TRANSPORT FACILITIES AND TRANSPORT ROUTES // transported compounds (substrates) // peptide transport // transport facilities // transport routes // cellular import // non-vesicular cellular import
264755	Amidase-like enzyme	137.668	-3.06464	-1	1	7.4934	137.668	-3.06464	-1	1	7.4934	-2.8856	7.77904	2.31247e-60	136.086	78	-2.47391	12.7425	1.74592e-54	121.539	252	-2.37404	7.89299	4.54595e-82	185.349	172	-2.89277	6.84149	5.687e-76	171.397	167	-2.48931	1.63973	4.07802e-68	153.716	103	-2.69658	7.77904	3.01792e-67	151.926	79	-5.64024	7.77904	2.93257e-41	91.2479	204	GO:0016884 carbon-nitrogen ligase activity, with glutamine as amido-N-donor // GO:0043775 cobyrinate a,c-diamide synthase activity // GO:0050567 glutaminyl-tRNA synthase (glutamine-hydrolyzing) activity	01 // 01.01 // 01.01.05 // 01.01.05.03 // 01.02 // 01.02.02 // 01.02.02.09 // 01.02.02.09.01 // 01.03 // 01.03.01 // 16 // 16.19 // 16.19.03 // 16.21 // 16.21.15	METABOLISM // amino acid metabolism // metabolism of urea cycle, creatine and polyamines // metabolism of urea (urea cycle) // nitrogen, sulfur and selenium metabolism // nitrogen metabolism // catabolism of nitrogenous compounds // urea catabolism (not urea cycle) // nucleotide/nucleoside/nucleobase metabolism // purin nucleotide/nucleoside/nucleobase metabolism // PROTEIN WITH BINDING FUNCTION …
137844	Aspartyl protease	142.585	-2.17888	-1	1	11.9428	142.585	-2.17888	-1	1	11.9428	-2.14103	12.1729	3.79951e-53	118.665	185	-1.5711	17.2982	3.23738e-56	125.767	198	-1.77748	12.2916	9.53465e-92	208.98	41	-1.83572	11.5069	1.37693e-84	192.519	40	-1.81464	5.98429	1.10028e-57	128.5	345	-1.9445	12.1729	7.85122e-56	124.366	298	-4.16769	12.1729	8.98481e-42	92.5228	194	GO:0004194 pepsin A activity // GO:0006508 proteolysis // GO:0004190 aspartic-type endopeptidase activity // GO:0004196 saccharopepsin activity	14 // 14.07 // 14.07.11 // 14.13 // 14.13.01 // 14.13.04 // 14.13.04.01 // 14.13.04.02 // 16 // 16.01 // 32 // 32.01 // 32.01.11 // 34 // 34.11 // 34.11.12 // 38 // 38.05 // 40 // 40.10 // 40.10.02 // 40.10.02.03 // 43 // 43.01 // 43.01.03 // 43.01.03.09	PROTEIN FATE (folding, modification, destination) // protein modification // protein processing (proteolytic) // protein/peptide degradation // cytoplasmic and nuclear protein degradation // lysosomal and vacuolar protein degradation // lysosomal protein degradation // vacuolar protein degradation // PROTEIN WITH BINDING FUNCTION OR COFACTOR REQUIREMENT (structural or catalytic) // protein bindin…
52037	hypothetical protein	144.702	2.95969	1	1	7.10021	144.702	2.95969	1	1	7.10021	2.28793	7.40076	1.24974e-52	117.39	202	2.80431	12.3249	3.03008e-55	123.418	222	2.46307	7.51088	1.30886e-77	174.54	294	2.88534	6.3712	3.37976e-67	150.157	485	2.46064	1.2922	1.72462e-68	154.657	94	2.47713	7.40076	2.05768e-63	142.626	130	5.33944	7.40076	1.28569e-55	126.4	17	NA	99	UNCLASSIFIED PROTEINS
293686	GPCR GprK-type, RGS-domain	149.38	-2.89272	-1	1	9.49168	149.38	-2.89272	-1	1	9.49168	-2.75207	9.75644	8.28024e-61	137.248	68	-2.21911	14.7817	2.75278e-56	125.954	193	-2.3397	9.87398	2.69485e-91	207.911	43	-2.51023	8.90064	1.41962e-77	175.36	126	-2.42904	3.61613	1.39323e-65	147.583	141	-2.56584	9.75644	8.84504e-63	141.108	139	-5.433	9.75644	4.3719e-29	61.6017	1191	NA	99	UNCLASSIFIED PROTEINS
321492	hypothetical protein	160.171	-2.77507	-1	1	7.57283	160.171	-2.77507	-1	1	7.57283	-2.65321	7.85529	8.591e-65	147.009	35	-2.22184	12.8254	6.42884e-51	112.872	396	-2.1129	7.98008	1.30513e-77	174.549	293	-2.62858	6.91693	9.18585e-68	151.516	457	-2.24626	1.72158	1.92247e-69	157.014	80	-2.45487	7.85529	4.49e-66	149.131	88	-5.10781	7.85529	3.39872e-41	91.1095	207	NA	99	UNCLASSIFIED PROTEINS
150700	hypothetical protein	176.069	2.05862	1	1	12.3026	176.069	2.05862	1	1	12.3026	1.52657	12.5369	2.27801e-39	85.3268	924	2.10368	17.6639	1.92155e-61	138.641	83	1.57469	12.6219	9.58407e-85	191.969	108	1.84571	11.8735	1.54947e-91	209.271	14	1.85011	6.34829	2.22111e-59	132.641	277	1.71783	12.5369	1.28144e-50	111.783	548	3.79172	12.5369	8.6198e-39	85.2711	298	GO:0008686 3,4-dihydroxy-2-butanone-4-phosphate synthase activity // GO:0009231 riboflavin biosynthetic process	01 // 01.07 // 01.07.01 // 02 // 02.13 // 02.13.03	METABOLISM // metabolism of vitamins, cofactors, and prosthetic groups // biosynthesis of vitamins, cofactors, and prosthetic groups // ENERGY // respiration // aerobic respiration
298536	Major protein of the Woronin body Hex1	180.811	-2.35937	-1	1	13.0403	180.811	-2.35937	-1	1	13.0403	-2.27433	13.2676	4.14961e-52	116.162	208	-1.70832	18.3965	5.30089e-57	127.715	172	-2.09413	13.3963	1.28121e-93	213.682	27	-1.97131	12.6077	1.89395e-82	187.196	63	-1.94706	7.07892	1.45075e-56	125.807	388	-2.08817	13.2676	9.67182e-56	124.145	302	-4.4323	13.2676	1.83888e-31	67.3599	886	NA	01 // 01.03 // 01.03.16 // 12 // 12.04 // 12.04.01 // 16 // 16.01 // 43 // 43.01 // 43.01.03	METABOLISM // nucleotide/nucleoside/nucleobase metabolism // polynucleotide degradation // PROTEIN SYNTHESIS // translation // translation initiation // PROTEIN WITH BINDING FUNCTION OR COFACTOR REQUIREMENT (structural or catalytic) // protein binding // CELL TYPE DIFFERENTIATION // fungal/microorganismic cell type differentiation // fungal and other eukaryotic cell type differentiation
301430	Ta-specific, SignalP, EST evidence	183.803	-2.58866	-1	1	9.96511	183.803	-2.58866	-1	1	9.96511	-2.48752	10.2039	4.52271e-53	118.465	190	-1.97136	15.3075	2.08137e-51	114.055	374	-2.069	10.3177	2.75222e-84	190.837	117	-2.26891	9.50136	1.82106e-81	184.789	74	-2.15837	4.01744	2.99107e-59	132.317	281	-2.29968	10.2039	3.11943e-60	134.892	199	-4.86575	10.2039	3.36295e-41	91.0915	206	NA	99	UNCLASSIFIED PROTEINS
161217	similarity to cross-pathway control protein 1 of Neurospora crassa; and Gcn4 of Saccharomyces cerevisiae transcriptional activator of amino acid biosynthetic genes in response to amino acid starvation	186.673	-2.38464	-1	1	9.92199	186.673	-2.38464	-1	1	9.92199	-2.29592	10.1606	1.44351e-50	112.455	244	-1.75519	15.2631	2.87125e-62	140.702	70	-1.90276	10.2784	3.06796e-83	188.227	143	-2.0538	9.45662	1.07924e-75	170.719	175	-1.9751	3.97407	8.88706e-54	119.126	493	-2.14258	10.1606	2.36185e-55	123.201	315	-4.56714	10.1606	1.12328e-44	99.6392	119	GO:0003700 transcription factor activity // GO:0005634 nucleus // GO:0006355 regulation of transcription, DNA-dependent // GO:0043565 sequence-specific DNA binding // GO:0046983 protein dimerization activity	01 // 01.01 // 01.01.13 // 11 // 11.02 // 11.02.03 // 11.02.03.04 // 11.02.03.04.01 // 16 // 16.03 // 16.03.01 // 32 // 32.01 // 32.01.11	METABOLISM // amino acid metabolism // regulation of amino acid metabolism // TRANSCRIPTION // RNA synthesis // mRNA synthesis // transcriptional control // transcription activation // PROTEIN WITH BINDING FUNCTION OR COFACTOR REQUIREMENT (structural or catalytic) // nucleic acid binding // DNA binding // CELL RESCUE, DEFENSE AND VIRULENCE // stress response // nutrient starvation response
153450	Candidate Oxophytodienoate reductase, NADH:flavin oxidoreductase with Old yellow enzyme (OYE)-like FMN binding domain.	194.93	2.57494	1	1	8.52773	194.93	2.57494	1	1	8.52773	1.93223	8.79464	2.59386e-45	99.6214	507	2.48834	13.8292	1.1154e-61	139.209	80	2.29564	8.92022	1.75049e-84	191.322	113	2.36165	7.89209	3.24475e-68	152.607	435	2.22123	2.6686	2.64583e-69	156.673	82	2.12151	8.79464	2.12154e-62	140.179	147	4.60401	8.79464	2.74176e-36	79.1322	445	GO:0010181 FMN binding // GO:0016491 oxidoreductase activity // GO:0003959 NADPH dehydrogenase activity	02 // 02.11 // 02.45 // 16 // 16.21 // 16.21.05 // 20 // 20.01 // 20.01.15	ENERGY // electron transport and membrane-associated energy conservation // energy conversion and regeneration // PROTEIN WITH BINDING FUNCTION OR COFACTOR REQUIREMENT (structural or catalytic) // complex cofactor/cosubstrate/vitamine binding // FAD/FMN binding // CELLULAR TRANSPORT, TRANSPORT FACILITIES AND TRANSPORT ROUTES // transported compounds (substrates) // electron transport
50952	Zinc-containing alcohol dehydrogenase superfamily. NADPH:quinone reductase and related Zn-dependent oxidoreductases.	205.065	2.85738	1	1	8.05978	205.065	2.85738	1	1	8.05978	2.1578	8.34217	5.25975e-49	108.644	304	2.73428	13.3186	3.2029e-60	135.6	105	2.42933	8.43953	5.79572e-84	190.018	126	2.51111	7.4328	6.23609e-73	163.978	260	2.47525	2.20095	3.22971e-67	151.534	116	2.35596	8.34217	1.58259e-62	140.49	144	5.33792	8.34217	1.48245e-31	67.5903	873	GO:0003824 catalytic activity // GO:0005488 binding // GO:0008152 metabolic process // GO:0004022 alcohol dehydrogenase activity // GO:0004023 alcohol dehydrogenase activity, metal ion-independent // GO:0004024 alcohol dehydrogenase activity, zinc-dependent // GO:0004025 alcohol dehydrogenase activity, iron-dependent	01 // 01.05 // 16 // 16.17 // 16.17.09	METABOLISM // C-compound and carbohydrate metabolism // PROTEIN WITH BINDING FUNCTION OR COFACTOR REQUIREMENT (structural or catalytic) // metal binding // heavy metal binding (Cu, Fe, Zn)
217762	hypothetical protein	210.712	2.54481	1	1	7.61571	210.712	2.54481	1	1	7.61571	1.89645	7.89565	4.28048e-48	106.413	348	2.47363	12.8834	2.90509e-57	128.339	168	2.25154	8.00706	1.8595e-79	179.016	237	2.3228	6.97746	2.33306e-69	155.345	393	2.17999	1.75505	1.84959e-65	147.278	144	2.07927	7.89565	8.70877e-58	129.075	240	4.60999	7.89565	9.68783e-46	102.272	98	NA	99	UNCLASSIFIED PROTEINS
252553	PTH11-type GPCRs, CFEM domain	213.554	2.19426	1	1	9.32417	213.554	2.19426	1	1	9.32417	1.60791	9.56727	5.37437e-42	91.6203	725	2.17143	14.6572	3.67556e-62	140.422	72	1.96943	9.69011	2.67688e-86	195.753	87	1.96145	8.836	3.72723e-76	171.842	164	1.92017	3.38412	2.19873e-60	135.025	255	1.79918	9.56727	1.9687e-54	120.967	352	3.93021	9.56727	1.07001e-38	85.0392	303	NA	30 // 30.01 // 32 // 32.05 // 32.05.05 // 43 // 43.01 // 43.01.03	CELLULAR COMMUNICATION/SIGNAL TRANSDUCTION MECHANISM // cellular signalling // CELL RESCUE, DEFENSE AND VIRULENCE // disease, virulence and defense // virulence, disease factors // CELL TYPE DIFFERENTIATION // fungal/microorganismic cell type differentiation // fungal and other eukaryotic cell type differentiation
284578	hypothetical protein with F-box domain	216.996	-2.76712	-1	1	8.67566	216.996	-2.76712	-1	1	8.67566	-2.64087	8.93521	8.5564e-54	120.226	172	-2.16854	13.9783	1.61293e-52	116.724	336	-2.18386	9.04321	1.84978e-81	183.862	187	-2.49113	8.14009	1.0495e-75	170.754	174	-2.29736	2.76239	1.15514e-58	130.878	305	-2.4542	8.93521	2.09311e-59	132.938	209	-5.13388	8.93521	5.96383e-42	92.961	189	NA	99	UNCLASSIFIED PROTEINS
297368	hypothetical protein	222.106	2.04618	1	1	11.3801	222.106	2.04618	1	1	11.3801	1.51273	11.6115	9.2648e-39	83.8503	979	2.08443	16.7313	4.45591e-65	147.688	40	1.72982	11.7366	3.11454e-91	207.737	44	1.83534	10.9352	3.39187e-82	186.584	65	1.83076	5.4235	9.5203e-58	128.651	342	1.69488	11.6115	1.05631e-51	114.329	493	3.63528	11.6115	1.18998e-27	58.1318	1412	NA	01 // 01.05 // 01.05.03 // 32 // 32.10 // 32.10.07	METABOLISM // C-compound and carbohydrate metabolism // polysaccharide metabolism // CELL RESCUE, DEFENSE AND VIRULENCE // degradation / modification of foreign (exogenous) compounds // degradation / modification of foreign (exogenous) polysaccharides
38412	hypothetical protein	226.472	2.92842	1	1	6.54806	226.472	2.92842	1	1	6.54806	2.21271	6.90937	4.81719e-48	106.278	354	2.76843	11.6688	2.33505e-54	121.226	258	2.56022	6.98405	4.12605e-82	185.452	171	2.65484	5.56035	1.27211e-53	117.519	1680	2.50821	0.895103	4.8567e-72	163.277	58	2.39863	6.90937	9.17896e-60	133.774	207	5.39588	6.90937	9.29038e-46	102.292	97	NA	99	UNCLASSIFIED PROTEINS
139690	putative alpha-ketoglutarate-dependent taurine dioxygenase	229.622	-2.61291	-1	1	10.7285	229.622	-2.61291	-1	1	10.7285	-2.47263	10.9633	4.9574e-52	115.978	209	-1.96745	16.0625	9.75954e-53	117.268	322	-2.03055	11.1181	4.40251e-85	192.821	100	-2.26929	10.2474	1.14922e-82	187.744	58	-2.13793	4.78146	3.40785e-59	132.178	283	-2.28575	10.9633	2.09707e-60	135.323	192	-5.12678	10.9633	1.21026e-26	55.7078	1587	GO:0006118 electron transport // GO:0016491 oxidoreductase activity // GO:0043738 F420H2 dehydrogenase activity // GO:0043826 sulfur oxygenase reductase activity // GO:0043883 malolactic enzyme activity // GO:0051341 regulation of oxidoreductase activity	01 // 01.02 // 32 // 32.07 // 32.07.01	METABOLISM // nitrogen, sulfur and selenium metabolism // CELL RESCUE, DEFENSE AND VIRULENCE // detoxification // detoxification involving cytochrome P450
138587	flavin-binding monooxygenase, putative FMO	230.053	-3.37396	-1	1	6.8154	230.053	-3.37396	-1	1	6.8154	-3.13814	7.13843	8.15004e-61	137.292	66	-2.78497	11.9971	1.8312e-50	111.758	421	-2.6142	7.27033	1.18196e-74	167.392	407	-3.21288	5.93521	3.76845e-57	125.97	1265	-2.72328	1.08981	1.20747e-69	157.49	79	-2.96069	7.13843	7.16608e-66	148.618	92	-6.18356	7.13843	3.27867e-38	83.7817	328	GO:0016491 oxidoreductase activity // GO:0050660 FAD binding // GO:0003824 catalytic activity // GO:0005488 binding // GO:0008152 metabolic process // GO:0004499 flavin-containing monooxygenase activity	01 // 01.07 // 01.20	METABOLISM // metabolism of vitamins, cofactors, and prosthetic groups // secondary metabolism
228284	hypothetical protein	237.109	2.23831	1	1	7.89582	237.109	2.23831	1	1	7.89582	1.61793	8.1631	4.97473e-41	89.3158	794	2.22234	13.1839	1.56821e-57	129.009	159	1.95147	8.28418	1.54784e-80	181.638	207	2.17326	7.30998	1.25185e-70	158.405	343	1.85921	2.00343	8.06468e-60	133.695	265	1.80658	8.1631	2.57896e-54	120.674	362	4.03734	8.1631	7.23645e-50	112.347	49	NA	99	UNCLASSIFIED PROTEINS
255992	hypothetical protein	240.957	-2.51873	-1	1	11.1941	240.957	-2.51873	-1	1	11.1941	-2.42982	11.4342	8.42921e-54	120.253	170	-1.86628	16.5198	3.66652e-54	120.743	266	-2.05069	11.5764	2.13809e-90	205.717	49	-2.13612	10.7001	1.75215e-79	179.971	99	-2.10892	5.25983	7.69999e-59	131.301	300	-2.2426	11.4342	2.09592e-58	130.561	225	-4.7967	11.4342	1.85748e-20	40.773	3185	NA	99	UNCLASSIFIED PROTEINS
48521	MFS1 transporter family protein	247.832	2.26097	1	1	12.0301	247.832	2.26097	1	1	12.0301	1.70598	12.2743	3.16698e-45	99.4137	511	2.26611	17.382	2.31429e-61	138.421	85	1.68851	12.3499	6.02704e-76	170.508	356	2.02155	11.5542	2.87228e-84	191.672	45	2.02566	6.10179	1.41964e-67	152.427	108	1.89283	12.2743	1.76382e-61	137.966	162	4.22615	12.2743	1.21152e-16	31.6147	4717	NA	20 // 20.01 // 20.01.03 // 20.03 // 20.09 // 20.09.18 // 20.09.18.07	CELLULAR TRANSPORT, TRANSPORT FACILITIES AND TRANSPORT ROUTES // transported compounds (substrates) // C-compound and carbohydrate transport // transport facilities // transport routes // cellular import // non-vesicular cellular import
157499	MAP kinase kinase PBS2	255.065	-2.85341	-1	1	8.04701	255.065	-2.85341	-1	1	8.04701	-2.70878	8.31529	1.07363e-54	122.428	151	-2.26379	13.3273	5.21491e-53	117.928	312	-2.20877	8.43665	5.51319e-77	173.04	312	-2.62928	7.46607	2.40795e-70	157.727	351	-2.34299	2.15324	4.60697e-62	139.078	212	-2.51768	8.31529	2.73083e-60	135.048	194	-5.30263	8.31529	3.50927e-38	83.7688	331	GO:0004672 protein kinase activity // GO:0005524 ATP binding // GO:0006468 protein amino acid phosphorylation // GO:0004713 protein-tyrosine kinase activity // GO:0000166 nucleotide binding // GO:0004812 aminoacyl-tRNA ligase activity // GO:0005737 cytoplasm // GO:0006412 translation // GO:0006418 tRNA aminoacylation for protein translation // GO:0004674 protein serine/threonine kinase activity /…	01 // 01.04 // 01.05 // 01.05.25 // 10 // 10.03 // 10.03.01 // 10.03.01.02 // 14 // 14.07 // 14.07.03 // 16 // 16.01 // 16.19 // 16.19.03 // 18 // 18.01 // 18.01.01 // 18.02 // 18.02.01 // 18.02.01.01 // 18.02.01.01.05 // 30 // 30.01 // 30.01.05 // 30.01.05.01 // 30.01.05.01.03 // 30.01.05.01.05 // 30.01.05.01.06 // 30.05 // 32 // 32.01 // 32.01.09 // 34 // 34.11 // 34.11.03 // 34.11.03.13 // 42 …	METABOLISM // phosphate metabolism // C-compound and carbohydrate metabolism // regulation of C-compound and carbohydrate metabolism // CELL CYCLE AND DNA PROCESSING // cell cycle // mitotic cell cycle and cell cycle control // cell cycle arrest // PROTEIN FATE (folding, modification, destination) // protein modification // modification by phosphorylation, dephosphorylation, autophosphorylation /…
129811	hypothetical protein with elongation factor 1 domain	255.11	-2.614	-1	1	8.31955	255.11	-2.614	-1	1	8.31955	-2.51332	8.57945	1.69132e-51	114.701	220	-2.04025	13.6199	1.04128e-56	126.99	181	-2.0351	8.6985	1.59236e-77	174.333	298	-2.37748	7.77252	1.84149e-74	167.689	213	-2.16194	2.4076	5.30999e-57	126.856	369	-2.31346	8.57945	4.59393e-58	129.748	232	-4.85644	8.57945	2.69962e-38	84.0468	325	GO:0003746 translation elongation factor activity // GO:0005853 eukaryotic translation elongation factor 1 complex // GO:0006414 translational elongation // GO:0004364 glutathione transferase activity	12 // 12.04 // 12.04.02 // 12.07 // 16 // 16.01 // 16.19 // 16.19.05 // 18 // 18.02 // 18.02.01 // 18.02.01.01 // 18.02.01.01.01	PROTEIN SYNTHESIS // translation // translation elongation // translational control // PROTEIN WITH BINDING FUNCTION OR COFACTOR REQUIREMENT (structural or catalytic) // protein binding // nucleotide/nucleoside/nucleobase binding // GTP binding // REGULATION OF METABOLISM AND PROTEIN FUNCTION // regulation of protein activity // enzymatic activity regulation / enzyme regulator // enzyme activator…
299986	Molecular chaperone, small heat-shock protein Hsp26/Hsp42, HSP20 family	256.687	2.36935	1	1	8.6467	256.687	2.36935	1	1	8.6467	1.78076	8.90904	5.1402e-41	89.2647	797	2.32267	13.9498	4.24786e-66	150.126	36	2.11774	9.02986	9.31584e-83	187.05	153	2.21427	8.05361	5.82374e-70	156.797	368	2.05748	2.76652	5.53772e-61	136.476	238	1.96179	8.90904	1.86736e-55	123.46	309	4.13075	8.90904	4.83071e-34	73.6484	618	NA	32 // 32.01 // 32.01.01 // 32.01.05	CELL RESCUE, DEFENSE AND VIRULENCE // stress response // oxidative stress response // heat shock response
132249	hypothetical protein	262.168	-2.88193	-1	1	13.356	262.168	-2.88193	-1	1	13.356	-2.73637	13.5773	6.12118e-51	113.375	229	-2.17744	18.698	7.41148e-46	100.61	702	-2.33888	13.7685	9.94998e-83	186.959	157	-2.44816	12.904	1.66829e-82	187.339	62	-2.4171	7.38962	1.96444e-59	132.756	275	-2.54781	13.5773	7.94025e-62	138.788	158	-5.50776	13.5773	1.09048e-28	60.6474	1252	NA	99	UNCLASSIFIED PROTEINS
258818	protein related to A. nidulans GATA-type sexual development transcription factor NsdD	262.918	-2.53393	-1	1	8.10717	262.918	-2.53393	-1	1	8.10717	-2.39546	8.37196	3.93559e-49	108.956	297	-2.12354	13.3948	5.98865e-63	142.364	63	-1.77736	8.50303	1.99416e-71	159.621	558	-2.64729	7.51941	5.94312e-72	161.597	296	-1.87116	2.217	2.2634e-47	103.629	982	-2.19318	8.37196	2.38562e-51	113.473	511	-4.72951	8.37196	2.34223e-49	111.061	56	GO:0003700 transcription factor activity // GO:0005634 nucleus // GO:0006355 regulation of transcription, DNA-dependent // GO:0008270 zinc ion binding // GO:0043565 sequence-specific DNA binding	99	UNCLASSIFIED PROTEINS
29931	Glutathione-dependent formaldehyde-activating enzyme	265.707	3.31562	1	1	6.61945	265.707	3.31562	1	1	6.61945	2.59783	6.94849	3.63692e-44	96.876	562	3.14496	11.8101	3.00932e-59	133.193	125	2.58051	7.111	3.36e-77	173.56	305	3.70334	5.62613	2.05866e-57	126.599	1240	2.48378	0.943463	3.37448e-61	136.993	233	2.77021	6.94849	4.11127e-57	127.458	256	5.92872	6.94849	3.27027e-49	110.674	59	GO:0008152 metabolic process // GO:0016846 carbon-sulfur lyase activity	99	UNCLASSIFIED PROTEINS
229715	hypothetical protein	272.131	-2.4873	-1	1	9.62943	272.131	-2.4873	-1	1	9.62943	-2.39875	9.87028	3.78564e-49	108.999	295	-1.88705	14.9677	1.75497e-56	126.43	188	-1.94564	9.98579	3.03718e-78	176.063	277	-2.18919	9.15706	5.93931e-73	164.031	259	-2.0678	3.68468	1.27749e-52	116.308	567	-2.21352	9.87028	1.48755e-54	121.259	345	-4.70912	9.87028	1.00227e-43	97.2031	142	NA	99	UNCLASSIFIED PROTEINS
156007	Sur7 family protein Sfp2	289.752	2.61078	1	1	9.95882	289.752	2.61078	1	1	9.95882	1.9856	10.2077	5.82195e-45	98.7925	517	2.54746	15.2883	7.05467e-59	132.316	128	2.16207	10.3204	5.55929e-79	177.861	251	2.31493	9.43157	1.58759e-72	163.005	271	2.30352	4.04847	2.19493e-63	142.273	182	2.17227	10.2077	7.89515e-61	136.392	175	4.78959	10.2077	4.53726e-29	61.5609	1196	NA	99	UNCLASSIFIED PROTEINS
281344	hypothetical protein	292.353	-2.56193	-1	1	10.1719	292.353	-2.56193	-1	1	10.1719	-2.42957	10.408	2.33226e-46	102.167	444	-1.99629	15.5099	3.07573e-67	152.873	31	-1.93037	10.5466	5.35938e-68	151.425	730	-2.35772	9.69762	1.25143e-68	153.62	410	-2.05661	4.22498	9.77331e-47	102.092	1049	-2.23844	10.408	3.00706e-49	108.4	640	-4.92455	10.408	7.90947e-49	109.688	66	NA	99	UNCLASSIFIED PROTEINS
47504	hypothetical protein	292.746	-2.61332	-1	1	7.9174	292.746	-2.61332	-1	1	7.9174	-2.52588	8.18732	1.49761e-57	129.316	108	-2.10827	13.1944	1.32676e-46	102.418	650	-1.94451	8.31159	1.9878e-71	159.635	557	-2.4895	7.32453	4.80184e-68	152.194	445	-2.10101	2.02932	2.13597e-61	137.458	231	-2.31172	8.18732	8.67358e-61	136.287	177	-4.81231	8.18732	1.01166e-39	87.5424	259	NA	99	UNCLASSIFIED PROTEINS
249136	hypothetical protein	294.624	-3.01998	-1	1	7.80625	294.624	-3.01998	-1	1	7.80625	-2.86305	8.08245	3.07687e-57	128.555	113	-2.40722	13.0748	4.07957e-47	103.643	623	-2.38144	8.20679	2.08303e-73	164.367	477	-2.73529	7.17073	1.99382e-61	136.279	842	-2.49474	1.9441	2.05887e-66	149.586	128	-2.64643	8.08245	2.11802e-64	145.08	108	-5.61166	8.08245	1.31056e-35	77.4709	493	NA	01 // 01.05 // 01.05.03 // 01.06 // 01.25 // 01.25.01 // 32 // 32.10 // 32.10.07	METABOLISM // C-compound and carbohydrate metabolism // polysaccharide metabolism // lipid, fatty acid and isoprenoid metabolism // extracellular metabolism // extracellular polysaccharide degradation // CELL RESCUE, DEFENSE AND VIRULENCE // degradation / modification of foreign (exogenous) compounds // degradation / modification of foreign (exogenous) polysaccharides
297070	Actin	307.704	-2.69649	-1	1	10.0123	307.704	-2.69649	-1	1	10.0123	-2.58707	10.252	4.02119e-53	118.598	187	-2.04975	15.3542	1.30393e-49	109.677	475	-2.18787	10.3607	1.06911e-76	172.343	323	-2.33037	9.54963	9.9692e-73	163.494	264	-2.26374	4.06524	6.71248e-59	131.448	298	-2.39637	10.252	6.15791e-60	134.192	203	-5.06024	10.252	1.45438e-34	74.9263	570	GO:0005515 protein binding // GO:0005524 ATP binding	10 // 10.03 // 10.03.01 // 10.03.03 // 10.03.05 // 10.03.05.01 // 10.03.05.03 // 11 // 11.02 // 11.02.03 // 11.02.03.04 // 14 // 14.04 // 14.07 // 14.07.04 // 16 // 16.01 // 16.07 // 16.19 // 16.19.03 // 20 // 20.01 // 20.01.10 // 20.09 // 20.09.07 // 20.09.14 // 20.09.14.02 // 20.09.16 // 20.09.16.09 // 20.09.16.09.03 // 20.09.18 // 20.09.18.09 // 20.09.18.09.01 // 32 // 32.01 // 32.01.03 // 40 …	CELL CYCLE AND DNA PROCESSING // cell cycle // mitotic cell cycle and cell cycle control // cytokinesis (cell division) /septum formation and hydrolysis // cell cycle dependent cytoskeleton reorganization // spindle pole body/centrosome and microtubule cycle // cell cycle dependent actin filament reorganization // TRANSCRIPTION // RNA synthesis // mRNA synthesis // transcriptional control // PROT…
41024	Dyp-type peroxidase	312.344	-2.24604	-1	1	9.80778	312.344	-2.24604	-1	1	9.80778	-2.20142	10.047	1.52914e-48	107.503	326	-1.66965	15.145	1.51699e-54	121.684	251	-1.78893	10.1701	9.98874e-79	177.253	256	-1.9529	9.33758	2.40059e-77	174.788	132	-1.8781	3.8608	1.04776e-52	116.525	556	-2.01126	10.047	8.752e-54	119.374	385	-4.21999	10.047	1.24454e-35	77.5294	490	NA	99	UNCLASSIFIED PROTEINS
80898	3-hydroxyacyl-CoA dehydrogenase	316.446	3.23277	1	1	6.38968	316.446	3.23277	1	1	6.38968	2.45631	6.74974	1.11222e-45	100.538	478	3.0559	11.4958	3.7087e-53	118.296	305	2.72564	6.8446	1.55982e-73	164.677	466	3.0258	5.37563	1.57027e-53	117.312	1693	2.72861	0.76251	2.32938e-65	147.039	145	2.67174	6.74974	8.32712e-57	126.738	261	5.96539	6.74974	3.76098e-48	108.018	73	GO:0006631 fatty acid metabolic process // GO:0016491 oxidoreductase activity // GO:0003824 catalytic activity // GO:0005488 binding // GO:0008152 metabolic process // GO:0003857 3-hydroxyacyl-CoA dehydrogenase activity	01 // 01.05 // 01.06 // 01.06.05 // 01.20 // 01.20.05 // 02 // 02.25 // 16 // 16.21	METABOLISM // C-compound and carbohydrate metabolism // lipid, fatty acid and isoprenoid metabolism // fatty acid metabolism // secondary metabolism // metabolism of acetic acid derivatives // ENERGY // oxidation of fatty acids // PROTEIN WITH BINDING FUNCTION OR COFACTOR REQUIREMENT (structural or catalytic) // complex cofactor/cosubstrate/vitamine binding
237619	hypothetical protein with domain of fungal transcriptional regulatory protein,	324.325	-2.65713	-1	1	7.18723	324.325	-2.65713	-1	1	7.18723	-2.51515	7.48107	6.44534e-53	118.085	195	-2.1547	12.419	1.5304e-50	111.95	416	-1.97897	7.61689	1.56844e-72	162.259	514	-2.59079	6.45357	9.4704e-65	144.246	631	-2.08757	1.37796	7.31167e-63	141.006	194	-2.32441	7.48107	5.94242e-61	136.705	170	-4.94833	7.48107	2.19475e-36	79.3381	435	GO:0003700 transcription factor activity // GO:0005634 nucleus // GO:0006355 regulation of transcription, DNA-dependent // GO:0008270 zinc ion binding	99	UNCLASSIFIED PROTEINS
299280	GH13 family protein, candidate glycogen branching enzyme	357.552	-2.47999	-1	1	7.57804	357.552	-2.47999	-1	1	7.57804	-2.41108	7.86634	2.43498e-56	126.377	127	-1.90851	12.8199	8.92196e-46	100.416	710	-1.98934	7.97703	4.82943e-76	170.751	350	-2.21323	6.91847	7.89938e-64	142.028	687	-2.06951	1.73179	1.34424e-63	142.786	178	-2.22438	7.86634	3.02077e-62	139.798	151	-4.54391	7.86634	1.94725e-28	60.0855	1282	GO:0004553 hydrolase activity, hydrolyzing O-glycosyl compounds // GO:0005975 carbohydrate metabolic process // GO:0003824 catalytic activity // GO:0043169 cation binding // GO:0003844 1,4-alpha-glucan branching enzyme activity	01 // 01.05 // 01.05.02 // 01.05.02.07 // 01.05.03 // 02 // 02.19	METABOLISM // C-compound and carbohydrate metabolism // sugar, glucoside, polyol and carboxylate metabolism // sugar, glucoside, polyol and carboxylate catabolism // polysaccharide metabolism // ENERGY // metabolism of energy reserves (e.g. glycogen, trehalose)
297515	Small secreted cysteine-rich protein	367.889	-2.11242	-1	1	15.467	367.889	-2.11242	-1	1	15.467	-1.99713	15.6844	7.31822e-45	98.5692	523	-1.44534	20.8161	6.75538e-50	110.37	456	-2.0622	15.8743	8.06583e-87	197.048	79	-1.69794	15.0292	4.29112e-76	171.671	166	-1.6958	9.49575	3.91569e-48	105.501	922	-1.83072	15.6844	1.3657e-47	104.508	739	-4.05781	15.6844	1.58666e-36	79.6952	428	NA	99	UNCLASSIFIED PROTEINS
297988	hypothetical protein	369.48	-2.46097	-1	1	9.15209	369.48	-2.46097	-1	1	9.15209	-2.35742	9.39721	8.73694e-48	105.64	368	-1.8735	14.4816	4.4206e-52	115.676	349	-1.90318	9.51682	7.14186e-74	165.493	448	-2.20365	8.65986	1.23032e-73	165.724	229	-2.01796	3.21468	2.89515e-52	115.445	593	-2.19231	9.39721	2.48827e-54	120.72	357	-4.67879	9.39721	4.94941e-38	83.4019	337	NA	99	UNCLASSIFIED PROTEINS
314604	bZIP transcription factor, putative	372.98	2.4274	1	1	7.71532	372.98	2.4274	1	1	7.71532	1.8251	8.00486	1.11431e-37	81.2414	1100	2.3693	12.9735	2.71172e-61	138.262	86	2.08435	8.12327	8.37181e-78	175.005	288	2.3449	6.98891	1.06501e-64	144.114	634	2.05669	1.90705	2.66197e-59	132.44	279	2.01099	8.00486	3.25634e-52	115.573	462	4.3005	8.00486	3.58187e-36	78.8524	451	GO:0003700 transcription factor activity // GO:0005634 nucleus // GO:0006355 regulation of transcription, DNA-dependent // GO:0043565 sequence-specific DNA binding // GO:0046983 protein dimerization activity	99	UNCLASSIFIED PROTEINS
238758	Related to clathrin heavy chain, chc1, vesicle coat protein	376.184	-2.44982	-1	1	6.77243	376.184	-2.44982	-1	1	6.77243	-2.30499	7.09267	1.59894e-51	114.762	219	-2.09633	11.9525	2.70635e-45	99.2582	740	-1.69857	7.19865	3.89377e-64	142.17	999	-2.71933	5.96206	2.6532e-64	143.157	665	-1.7424	1.01585	5.51278e-57	126.811	371	-2.11613	7.09267	7.78593e-59	131.588	217	-4.47101	7.09267	1.52247e-44	99.3125	123	GO:0005515 protein binding // GO:0006886 intracellular protein transport // GO:0016192 vesicle-mediated transport // GO:0005198 structural molecule activity // GO:0006461 protein complex assembly // GO:0008565 protein transporter activity // GO:0030130 clathrin coat of trans-Golgi network vesicle // GO:0030132 clathrin coat of coated pit // GO:0005488 binding	14 // 14.04 // 16 // 16.01 // 16.07 // 20 // 20.09 // 20.09.07 // 20.09.07.25 // 20.09.13 // 20.09.18 // 20.09.18.09 // 20.09.18.09.01 // 20.09.18.09.01.01 // 42 // 42.09	PROTEIN FATE (folding, modification, destination) // protein targeting, sorting and translocation // PROTEIN WITH BINDING FUNCTION OR COFACTOR REQUIREMENT (structural or catalytic) // protein binding // structural protein binding // CELLULAR TRANSPORT, TRANSPORT FACILITIES AND TRANSPORT ROUTES // transport routes // vesicular transport (Golgi network, etc.) // vesicle formation // vacuolar/lysoso…
318674	hypothetical protein	382.948	2.22362	1	1	7.29849	382.948	2.22362	1	1	7.29849	1.62407	7.58812	1.67614e-40	88.0403	830	2.20867	12.5482	1.64747e-55	124.049	217	1.92572	7.70494	1.57598e-74	167.097	411	2.1721	6.59879	9.14109e-61	134.676	901	1.86101	1.47307	1.25518e-60	135.617	248	1.81413	7.58812	6.28951e-53	117.302	427	3.95964	7.58812	1.41303e-42	94.491	171	NA	99	UNCLASSIFIED PROTEINS
90589	Rab-GTPase-TBC domain	396.16	-2.21017	-1	1	7.18593	396.16	-2.21017	-1	1	7.18593	-2.13784	7.47962	9.52537e-54	120.108	174	-1.79949	12.4186	4.82987e-42	91.3915	1056	-1.57963	7.60128	2.94981e-65	144.874	906	-2.22617	6.48023	7.20865e-61	134.935	890	-1.69181	1.36251	2.50823e-60	134.89	256	-1.95452	7.47962	7.52337e-60	133.976	206	-4.08173	7.47962	1.02008e-41	92.3889	196	GO:0005097 Rab GTPase activator activity // GO:0005622 intracellular // GO:0032313 regulation of Rab GTPase activity // GO:0008152 metabolic process // GO:0016740 transferase activity	18 // 18.02 // 18.02.01 // 18.02.01.01 // 18.02.01.01.01	REGULATION OF METABOLISM AND PROTEIN FUNCTION // regulation of protein activity // enzymatic activity regulation / enzyme regulator // enzyme activator // GTPase activator (GAP)
49167	Old yellow enzyme (OYE)-related FMN binding domain, group 2.	400.005	2.27676	1	1	8.00203	400.005	2.27676	1	1	8.00203	1.67641	8.26914	6.39176e-39	84.2436	960	2.21237	13.2939	8.09859e-57	127.257	178	2.04153	8.38427	8.22708e-79	177.453	255	2.09719	7.4176	2.42285e-63	140.873	707	1.9665	2.11097	4.75582e-59	131.831	287	1.86438	8.26914	3.02141e-52	115.648	461	4.07898	8.26914	7.12807e-37	80.5758	402	GO:0010181 FMN binding // GO:0016491 oxidoreductase activity // GO:0016629 12-oxophytodienoate reductase activity	01 // 01.07 // 02 // 02.11 // 02.45 // 20 // 20.01 // 20.01.15	METABOLISM // metabolism of vitamins, cofactors, and prosthetic groups // ENERGY // electron transport and membrane-associated energy conservation // energy conversion and regeneration // CELLULAR TRANSPORT, TRANSPORT FACILITIES AND TRANSPORT ROUTES // transported compounds (substrates) // electron transport
53584	GH18 candidate chitinase; CHI18-2, fungal subgroup A chitinase	414.235	2.16238	1	1	7.69412	414.235	2.16238	1	1	7.69412	1.57879	7.98128	2.68268e-37	80.3228	1146	2.10382	12.946	1.13614e-56	126.886	184	1.93418	8.08086	1.63712e-73	164.612	468	1.99783	7.04382	5.05136e-62	137.708	792	1.859	1.84432	4.91755e-54	119.743	480	1.76713	7.98128	1.16204e-47	104.601	734	3.89591	7.98128	6.5407e-48	107.469	76	GO:0004553 hydrolase activity, hydrolyzing O-glycosyl compounds // GO:0005975 carbohydrate metabolic process // GO:0004568 chitinase activity // GO:0006032 chitin catabolic process // GO:0008843 endochitinase activity	01 // 01.05 // 01.05.03 // 01.05.09 // 01.05.09.04 // 01.05.09.07	METABOLISM // C-compound and carbohydrate metabolism // polysaccharide metabolism // aminosaccharide metabolism // aminosaccharide anabolism // aminosaccharide catabolism
77963	aspartyl aminopeptidase	415.09	-2.40918	-1	1	6.9813	415.09	-2.40918	-1	1	6.9813	-2.30962	7.28521	2.24291e-50	111.997	249	-2.03271	12.1925	1.58425e-44	97.3959	813	-1.69623	7.40377	3.12009e-64	142.406	989	-2.55571	6.23377	6.19363e-63	139.891	736	-1.79726	1.18339	2.62986e-56	125.186	396	-2.12079	7.28521	2.19647e-58	130.513	226	-4.35195	7.28521	4.5269e-43	95.6616	161	GO:0004177 aminopeptidase activity // GO:0005773 vacuole // GO:0006508 proteolysis // GO:0008270 zinc ion binding // GO:0042576 aspartyl aminopeptidase activity	14 // 14.07 // 14.07.11 // 14.13 // 14.13.04 // 16 // 16.17 // 16.17.09	PROTEIN FATE (folding, modification, destination) // protein modification // protein processing (proteolytic) // protein/peptide degradation // lysosomal and vacuolar protein degradation // PROTEIN WITH BINDING FUNCTION OR COFACTOR REQUIREMENT (structural or catalytic) // metal binding // heavy metal binding (Cu, Fe, Zn)
299497	hypothetical protein	415.968	2.75763	1	1	5.83171	415.968	2.75763	1	1	5.83171	2.08303	6.23451	1.69739e-44	97.6918	541	2.60516	10.8874	1.11534e-50	112.294	407	1.98813	6.35949	6.11189e-64	141.71	1020	3.58898	4.53363	5.51841e-52	113.604	1899	1.83956	0.337934	1.18926e-61	138.069	226	2.3168	6.23451	9.68578e-58	128.957	243	4.88173	6.23451	1.89351e-46	103.946	92	NA	99	UNCLASSIFIED PROTEINS
166065	hypothetical protein	422.052	-2.22962	-1	1	7.49002	422.052	-2.22962	-1	1	7.49002	-2.13478	7.77063	5.7007e-48	106.092	359	-1.81828	12.7493	8.02361e-53	117.484	317	-1.56188	7.89363	1.13754e-67	150.642	749	-2.30359	6.84609	2.39129e-66	148.1	531	-1.67868	1.62927	1.11809e-50	111.602	711	-1.96221	7.77063	6.21249e-53	117.316	426	-4.14795	7.77063	1.574e-42	94.302	174	NA	99	UNCLASSIFIED PROTEINS
301237	GT35 candidate glycogen phosphorylase	432.584	-2.15632	-1	1	13.5087	432.584	-2.15632	-1	1	13.5087	-2.09454	13.7378	3.73449e-44	96.8496	565	-1.52512	18.8677	6.08521e-50	110.486	451	-1.99067	13.851	2.21324e-90	205.647	51	-1.78668	13.0797	2.30916e-75	169.921	182	-1.76851	7.54915	4.28922e-48	105.376	926	-1.90754	13.7378	2.41067e-48	106.287	691	-4.0212	13.7378	2.67113e-25	52.5577	1873	GO:0004645 phosphorylase activity // GO:0005975 carbohydrate metabolic process // GO:0030170 pyridoxal phosphate binding // GO:0008184 glycogen phosphorylase activity	01 // 01.04 // 01.05 // 01.05.02 // 01.05.03 // 01.05.03.01 // 01.05.03.01.07 // 02 // 02.19 // 16 // 16.19 // 16.21 // 16.21.17	METABOLISM // phosphate metabolism // C-compound and carbohydrate metabolism // sugar, glucoside, polyol and carboxylate metabolism // polysaccharide metabolism // glycogen metabolism // glycogen catabolism // ENERGY // metabolism of energy reserves (e.g. glycogen, trehalose) // PROTEIN WITH BINDING FUNCTION OR COFACTOR REQUIREMENT (structural or catalytic) // nucleotide/nucleoside/nucleobase bin…
90432	glutathione-S-transferase	434.38	2.12558	1	1	7.58001	434.38	2.12558	1	1	7.58001	1.55436	7.863	3.93907e-38	82.3419	1042	2.06973	12.8404	3.73165e-48	106.152	557	1.89549	7.96861	5.93473e-74	165.689	445	1.93258	6.94159	3.56687e-62	138.079	780	1.84437	1.72041	1.40409e-59	133.113	271	1.7409	7.863	5.09765e-52	115.106	473	3.84159	7.863	7.00418e-45	100.149	113	NA	42 // 42.01	BIOGENESIS OF CELLULAR COMPONENTS // cell wall
155476	serine/threonine-protein kinase	439.149	-2.40343	-1	1	7.4726	439.149	-2.40343	-1	1	7.4726	-2.2893	7.75328	2.12646e-50	112.053	248	-2.00123	12.7287	5.51622e-49	108.154	511	-1.70459	7.8824	4.21632e-68	151.678	723	-2.51022	6.82326	7.03902e-65	144.557	620	-1.79802	1.614	1.51494e-52	116.126	577	-2.10248	7.75328	2.58005e-54	120.658	364	-4.41818	7.75328	1.30588e-39	87.253	264	GO:0004672 protein kinase activity // GO:0005524 ATP binding // GO:0006468 protein amino acid phosphorylation // GO:0004713 protein-tyrosine kinase activity // GO:0004674 protein serine/threonine kinase activity // GO:0004683 calmodulin-dependent protein kinase activity	01 // 01.04 // 10 // 10.03 // 10.03.01 // 10.03.01.01 // 10.03.01.01.03 // 14 // 14.07 // 14.07.03 // 30 // 30.01 // 30.01.05 // 32 // 32.01 // 34 // 34.01 // 34.01.01 // 42 // 42.01	METABOLISM // phosphate metabolism // CELL CYCLE AND DNA PROCESSING // cell cycle // mitotic cell cycle and cell cycle control // mitotic cell cycle // G1/S transition of mitotic cell cycle // PROTEIN FATE (folding, modification, destination) // protein modification // modification by phosphorylation, dephosphorylation, autophosphorylation // CELLULAR COMMUNICATION/SIGNAL TRANSDUCTION MECHANISM /…
131335	aldose-1-epimerase	447.942	-2.21717	-1	1	9.84982	447.942	-2.21717	-1	1	9.84982	-2.16946	10.0899	1.15388e-45	100.487	481	-1.64836	15.192	3.22717e-46	101.491	674	-1.76861	10.1985	2.00872e-78	176.503	270	-1.92146	9.38501	3.00362e-73	164.771	244	-1.84895	3.9034	6.89631e-53	116.97	547	-1.98498	10.0899	5.12937e-53	117.514	422	-4.17839	10.0899	6.93262e-33	70.8222	734	GO:0005975 carbohydrate metabolic process // GO:0016853 isomerase activity // GO:0003824 catalytic activity // GO:0030246 carbohydrate binding // GO:0004034 aldose 1-epimerase activity	01 // 01.05 // 01.05.02 // 01.05.02.04 // 01.05.02.07 // 16 // 16.01	METABOLISM // C-compound and carbohydrate metabolism // sugar, glucoside, polyol and carboxylate metabolism // sugar, glucoside, polyol and carboxylate anabolism // sugar, glucoside, polyol and carboxylate catabolism // PROTEIN WITH BINDING FUNCTION OR COFACTOR REQUIREMENT (structural or catalytic) // protein binding
45408	NADH:flavin oxidoreductase/NADH oxidase family protein Old yellow enzyme (OYE)-like FMN binding domain.	448.502	2.92309	1	1	5.7008	448.502	2.92309	1	1	5.7008	2.25082	6.12486	5.76463e-43	93.976	645	2.78205	10.6968	2.77953e-46	101.641	671	2.27301	6.23646	2.91212e-69	154.449	659	3.2604	4.32502	2.58009e-45	97.6773	2995	2.19638	0.272761	6.33555e-65	145.981	154	2.44746	6.12486	4.19408e-54	120.16	370	5.25154	6.12486	6.02776e-48	107.546	75	GO:0010181 FMN binding // GO:0016491 oxidoreductase activity // GO:0003959 NADPH dehydrogenase activity	02 // 02.11 // 02.45 // 16 // 16.21 // 16.21.05 // 20 // 20.01 // 20.01.15	ENERGY // electron transport and membrane-associated energy conservation // energy conversion and regeneration // PROTEIN WITH BINDING FUNCTION OR COFACTOR REQUIREMENT (structural or catalytic) // complex cofactor/cosubstrate/vitamine binding // FAD/FMN binding // CELLULAR TRANSPORT, TRANSPORT FACILITIES AND TRANSPORT ROUTES // transported compounds (substrates) // electron transport
280929	putative GMC oxidoreductase	454.594	-2.18087	-1	1	10.6502	454.594	-2.18087	-1	1	10.6502	-2.11397	10.8839	1.75664e-45	100.032	497	-1.59493	15.9985	5.00925e-42	91.3479	1059	-1.72292	11.0084	3.98325e-76	170.956	346	-1.89468	10.1964	3.43339e-75	169.494	187	-1.79005	4.69665	1.92309e-50	111.039	721	-1.9275	10.8839	2.88609e-52	115.698	459	-4.22207	10.8839	1.21514e-37	82.4587	356	GO:0016614 oxidoreductase activity, acting on CH-OH group of donors // GO:0050660 FAD binding // GO:0016995 cholesterol oxidase activity	01 // 01.06	METABOLISM // lipid, fatty acid and isoprenoid metabolism
255399	putative aromatic ring-opening dioxygenase LigB subunit	458.975	2.0554	1	1	8.11785	458.975	2.0554	1	1	8.11785	1.47491	8.3869	1.35654e-43	95.494	599	2.01894	13.4088	1.46378e-51	114.445	366	1.85231	8.50356	2.01448e-70	157.233	599	1.85231	7.50662	9.57489e-61	134.635	902	1.77826	2.24522	6.22768e-64	143.583	173	1.65903	8.3869	5.09495e-56	124.812	290	3.75206	8.3869	4.68703e-33	71.2263	722	GO:0006118 electron transport // GO:0006725 aromatic compound metabolic process // GO:0008198 ferrous iron binding // GO:0016491 oxidoreductase activity	99	UNCLASSIFIED PROTEINS
43714	putative alcohol dehydrogenase	463.85	2.08484	1	1	10.1406	463.85	2.08484	1	1	10.1406	1.53435	10.3856	2.35245e-36	78.0414	1270	2.10404	15.4834	2.17873e-60	136.015	102	1.78305	10.4762	2.52716e-81	183.535	190	1.8636	9.66097	5.55966e-74	166.564	219	1.85131	4.20649	1.86229e-56	125.55	390	1.70046	10.3856	8.9556e-50	109.713	599	3.75705	10.3856	4.15568e-19	37.5285	3669	GO:0008270 zinc ion binding // GO:0016491 oxidoreductase activity // GO:0003824 catalytic activity // GO:0005488 binding // GO:0008152 metabolic process // GO:0046029 mannitol dehydrogenase activity	01 // 01.05 // 01.20 // 01.20.35 // 01.20.35.01 // 02 // 02.01 // 02.16 // 02.16.01 // 16 // 16.17 // 16.17.09 // 42 // 42.01	METABOLISM // C-compound and carbohydrate metabolism // secondary metabolism // metabolism of secondary products derived from L-phenylalanine and L-tyrosine // metabolism of phenylpropanoids // ENERGY // glycolysis and gluconeogenesis // fermentation // alcohol fermentation // PROTEIN WITH BINDING FUNCTION OR COFACTOR REQUIREMENT (structural or catalytic) // metal binding // heavy metal binding (…
297699	Hypothetical chitinase with CFEM domain	473.376	2.18319	1	1	11.595	473.376	2.18319	1	1	11.595	1.64087	11.8285	6.66741e-37	79.36	1201	2.21297	16.949	2.58785e-62	140.822	69	1.66114	11.9378	8.37154e-77	172.607	318	1.96153	11.1522	1.30578e-70	158.36	344	1.95934	5.64071	1.03883e-52	116.537	555	1.82754	11.8285	2.664e-49	108.524	637	4.01897	11.8285	3.01716e-26	54.7393	1662	NA	01 // 01.05 // 01.05.02 // 01.05.02.07 // 01.05.09 // 01.05.09.04	METABOLISM // C-compound and carbohydrate metabolism // sugar, glucoside, polyol and carboxylate metabolism // sugar, glucoside, polyol and carboxylate catabolism // aminosaccharide metabolism // aminosaccharide anabolism
260363	putative ketol-acid reductoisomerase	482.811	-2.09711	-1	1	10.7748	482.811	-2.09711	-1	1	10.7748	-2.07378	11.0093	1.42581e-45	100.265	485	-1.51008	16.1251	2.73342e-47	104.061	611	-1.69526	11.1211	5.00426e-80	180.403	220	-1.77939	10.3284	5.02064e-73	164.207	257	-1.75032	4.82113	1.85985e-49	108.654	804	-1.89226	11.0093	7.13916e-51	112.334	536	-3.97865	11.0093	8.6691e-32	68.1554	847	GO:0004455 ketol-acid reductoisomerase activity // GO:0009082 branched chain family amino acid biosynthetic process // GO:0016491 oxidoreductase activity // GO:0003824 catalytic activity // GO:0005488 binding // GO:0008152 metabolic process	01 // 01.01 // 01.01.11 // 01.01.11.02 // 01.01.11.02.01 // 01.01.11.03 // 01.01.11.03.01 // 01.01.11.04 // 01.01.11.04.01	METABOLISM // amino acid metabolism // metabolism of the pyruvate family (alanine, isoleucine, leucine, valine) and D-alanine // metabolism of isoleucine // biosynthesis of isoleucine // metabolism of valine // biosynthesis of valine // metabolism of leucine // biosynthesis of leucine
297186	hypothetical protein	486.148	-2.51428	-1	1	9.33095	486.148	-2.51428	-1	1	9.33095	-2.44477	9.57629	3.20001e-50	111.626	252	-1.87962	14.6582	1.51262e-47	104.689	594	-2.06271	9.7002	2.96974e-76	171.265	340	-2.17311	8.83411	1.20602e-68	153.658	409	-2.12817	3.39528	1.2241e-54	121.195	453	-2.2578	9.57629	5.98663e-55	122.208	332	-4.65376	9.57629	1.76256e-24	50.5225	2050	NA	99	UNCLASSIFIED PROTEINS
237298	putative WSC domain-containing protein	487.968	-3.03882	-1	1	6.1747	487.968	-3.03882	-1	1	6.1747	-2.86443	6.57509	8.48027e-54	120.241	171	-2.50697	11.2515	2.199e-42	92.2159	1019	-2.24346	6.6887	1.21088e-64	143.394	953	-3.01423	4.90302	1.61412e-35	74.3846	5290	-2.40347	0.65435	2.54823e-68	154.205	101	-2.67056	6.57509	2.94088e-60	134.955	198	-5.56858	6.57509	2.10929e-37	81.8576	375	NA	01 // 01.05 // 01.05.03 // 01.25 // 01.25.01 // 32 // 32.10 // 32.10.07	METABOLISM // C-compound and carbohydrate metabolism // polysaccharide metabolism // extracellular metabolism // extracellular polysaccharide degradation // CELL RESCUE, DEFENSE AND VIRULENCE // degradation / modification of foreign (exogenous) compounds // degradation / modification of foreign (exogenous) polysaccharides
131157	hypothetical protein	514.122	-2.3283	-1	1	9.80825	514.122	-2.3283	-1	1	9.80825	-2.23447	10.0616	1.76941e-52	117.031	204	-1.72191	15.1198	3.60105e-43	94.1284	934	-1.86209	10.1902	2.36084e-73	164.225	480	-2.0173	9.26198	5.2612e-62	137.667	795	-1.91677	3.9009	1.74117e-63	142.516	180	-2.04525	10.0616	1.17772e-62	140.808	141	-4.5003	10.0616	8.49443e-16	29.5864	5145	NA	99	UNCLASSIFIED PROTEINS
247111	D-lactate dehydrogenase	533.244	-2.0268	-1	1	8.21665	533.244	-2.0268	-1	1	8.21665	-2.0006	8.47929	1.05273e-50	112.798	238	-1.54043	13.5141	2.21694e-43	94.6458	914	-1.51465	8.59607	4.7607e-70	156.367	617	-1.88657	7.65542	2.59608e-63	140.82	708	-1.62334	2.31312	7.88739e-58	128.875	334	-1.806	8.47929	5.15178e-57	127.238	257	-3.81602	8.47929	4.50449e-27	56.7397	1503	GO:0003824 catalytic activity // GO:0050660 FAD binding // GO:0016491 oxidoreductase activity // GO:0004458 D-lactate dehydrogenase (cytochrome) activity	01 // 01.05 // 02 // 02.13 // 02.13.03 // 02.16 // 02.16.03 // 16 // 16.21 // 16.21.05 // 16.21.07 // 20 // 20.01 // 20.01.15 // 42 // 42.16	METABOLISM // C-compound and carbohydrate metabolism // ENERGY // respiration // aerobic respiration // fermentation // lactate fermentation // PROTEIN WITH BINDING FUNCTION OR COFACTOR REQUIREMENT (structural or catalytic) // complex cofactor/cosubstrate/vitamine binding // FAD/FMN binding // NAD/NADP binding // CELLULAR TRANSPORT, TRANSPORT FACILITIES AND TRANSPORT ROUTES // transported compoun…
300400	putative mitochondrial oxoglutarate/malate carrier protein	536.855	-2.36383	-1	1	8.74881	536.855	-2.36383	-1	1	8.74881	-2.21347	9.01933	9.56841e-46	100.687	476	-1.90704	14.0261	2.84023e-47	104.02	613	-1.63696	9.1539	3.94296e-74	166.131	431	-2.37562	8.107	2.86241e-69	155.133	396	-1.74181	2.89671	1.43087e-47	104.109	965	-2.02831	9.01933	1.41671e-49	109.201	612	-4.64362	9.01933	2.2743e-36	79.3374	437	GO:0005488 binding // GO:0006810 transport // GO:0016020 membrane // GO:0005743 mitochondrial inner membrane // GO:0005215 transporter activity	16 // 16.13 // 20 // 20.01 // 20.01.01 // 20.01.03 // 20.03 // 20.09 // 20.09.04	PROTEIN WITH BINDING FUNCTION OR COFACTOR REQUIREMENT (structural or catalytic) // C-compound binding // CELLULAR TRANSPORT, TRANSPORT FACILITIES AND TRANSPORT ROUTES // transported compounds (substrates) // ion transport // C-compound and carbohydrate transport // transport facilities // transport routes // mitochondrial transport
46050	hypothetical protein	542.503	2.77177	1	1	9.75111	542.503	2.77177	1	1	9.75111	2.12068	10.0292	8.73775e-39	83.9141	974	2.6966	15.0576	1.98754e-53	118.95	295	2.38865	10.1644	2.46229e-79	178.716	241	2.47161	9.0111	2.21116e-50	109.766	2134	2.43616	3.93718	3.39318e-66	149.059	132	2.30735	10.0292	5.9386e-55	122.219	331	4.98129	10.0292	4.48164e-24	49.4897	2142	NA	99	UNCLASSIFIED PROTEINS
316963	secreted protein with WSC domain	549.885	2.35959	1	1	7.92588	549.885	2.35959	1	1	7.92588	1.7501	8.20616	2.31145e-35	75.6479	1408	2.29968	13.1989	3.44379e-58	130.629	143	2.11603	8.33455	2.03245e-74	166.824	417	2.16113	7.23257	1.56439e-56	124.495	1320	2.04084	2.09664	1.43873e-54	121.027	456	1.93427	8.20616	1.08198e-46	102.257	813	4.21507	8.20616	1.78349e-37	82.0387	370	NA	01 // 01.05 // 01.05.03 // 01.25 // 01.25.01 // 32 // 32.10 // 32.10.07	METABOLISM // C-compound and carbohydrate metabolism // polysaccharide metabolism // extracellular metabolism // extracellular polysaccharide degradation // CELL RESCUE, DEFENSE AND VIRULENCE // degradation / modification of foreign (exogenous) compounds // degradation / modification of foreign (exogenous) polysaccharides
299888	putative multifunctional chaperone (14-3-3 family)	550.271	-2.33983	-1	1	8.30377	550.271	-2.33983	-1	1	8.30377	-2.28203	8.56359	1.27736e-46	102.807	429	-1.81075	13.6046	4.23534e-55	123.061	227	-1.80615	8.68218	1.21334e-68	152.974	690	-2.13409	7.75732	1.30651e-65	146.313	578	-1.93149	2.39156	1.90312e-49	108.633	805	-2.07753	8.56359	6.70255e-50	110	593	-4.33675	8.56359	4.98486e-32	68.7449	824	GO:0019904 protein domain specific binding	02 // 02.19 // 10 // 10.03 // 10.03.01 // 10.03.01.03 // 14 // 14.04 // 16 // 16.01 // 16.03 // 16.03.01 // 18 // 18.01 // 18.01.07 // 18.02 // 18.02.01 // 18.02.01.02 // 20 // 20.09 // 20.09.07 // 20.09.16 // 30 // 30.01 // 30.01.05 // 30.01.05.05 // 30.01.05.05.01 // 40 // 40.01 // 43 // 43.01 // 43.01.03 // 43.01.03.05 // 43.01.03.09	ENERGY // metabolism of energy reserves (e.g. glycogen, trehalose) // CELL CYCLE AND DNA PROCESSING // cell cycle // mitotic cell cycle and cell cycle control // cell cycle checkpoints (checkpoints of morphogenesis, DNA-damage,-replication, mitotic phase and spindle) // PROTEIN FATE (folding, modification, destination) // protein targeting, sorting and translocation // PROTEIN WITH BINDING FUNCTI…
296712	short chain dehydrogenase/reductase SDR	556.159	2.02904	1	1	7.81602	556.159	2.02904	1	1	7.81602	1.4457	8.08842	2.60031e-34	73.1439	1542	2.01613	13.0961	2.30284e-50	111.519	426	1.84552	8.20065	5.46429e-74	165.773	443	1.85412	7.21903	3.42857e-63	140.508	720	1.76217	1.93109	1.0731e-54	121.339	451	1.64701	8.08842	1.82154e-47	104.136	754	3.6326	8.08842	1.60146e-40	89.4749	231	GO:0008152 metabolic process // GO:0016491 oxidoreductase activity // GO:0003824 catalytic activity // GO:0005488 binding // GO:0004316 3-oxoacyl-[acyl-carrier-protein] reductase activity	01 // 01.05 // 01.06 // 01.06.02 // 01.06.02.02 // 01.06.05 // 01.20 // 01.20.01 // 01.20.01.05	METABOLISM // C-compound and carbohydrate metabolism // lipid, fatty acid and isoprenoid metabolism // membrane lipid metabolism // glycolipid metabolism // fatty acid metabolism // secondary metabolism // metabolism of primary metabolic sugar derivatives // metabolism of sugar alcohols
179619	RNA recognition domain-containing protein	559.032	-2.01537	-1	1	9.58186	559.032	-2.01537	-1	1	9.58186	-1.9976	9.82406	7.11835e-46	100.998	467	-1.47512	14.9195	3.23516e-42	91.8251	1035	-1.59779	9.9335	5.07644e-74	165.853	441	-1.7599	9.10953	2.80973e-68	152.758	432	-1.67102	3.63826	1.11116e-48	106.774	872	-1.80989	9.82406	1.72981e-49	108.976	625	-3.79627	9.82406	5.26673e-38	83.3377	340	GO:0003676 nucleic acid binding	11 // 11.02 // 11.02.02 // 11.04 // 11.04.02 // 16 // 16.03 // 16.03.03 // 20 // 20.01 // 20.01.21	TRANSCRIPTION // RNA synthesis // tRNA synthesis // RNA processing // tRNA processing // PROTEIN WITH BINDING FUNCTION OR COFACTOR REQUIREMENT (structural or catalytic) // nucleic acid binding // RNA binding // CELLULAR TRANSPORT, TRANSPORT FACILITIES AND TRANSPORT ROUTES // transported compounds (substrates) // RNA transport
266978	protein with nucleoside phosphorylase domain	574.28	-2.21195	-1	1	7.08946	574.28	-2.21195	-1	1	7.08946	-2.15231	7.38744	6.19737e-47	103.562	413	-1.72112	12.3097	2.3602e-47	104.22	607	-1.62065	7.51235	1.53314e-65	145.548	884	-2.12368	6.36416	6.7433e-61	134.998	888	-1.76519	1.27769	7.71183e-57	126.463	376	-1.9669	7.38744	4.91965e-55	122.432	326	-4.13376	7.38744	1.03754e-31	67.9955	854	NA	99	UNCLASSIFIED PROTEINS
322636	predicted small secreted cysteine-rich protein, simmilar to cell wall protein PhiA	574.817	2.50366	1	1	6.87455	574.817	2.50366	1	1	6.87455	1.87824	7.19037	1.27077e-38	83.527	993	2.42309	12.0713	1.73931e-50	111.822	418	2.12194	7.29992	1.01358e-65	145.972	878	2.44154	6.06735	1.55337e-54	119.722	1542	2.08017	1.11214	2.35505e-56	125.307	392	2.04707	7.19037	2.60718e-49	108.556	636	4.53357	7.19037	1.51314e-43	96.8488	148	NA	99	UNCLASSIFIED PROTEINS
301028	C2H2 transcription factor (RfeC), putative	579.165	-2.16757	-1	1	9.06049	579.165	-2.16757	-1	1	9.06049	-2.11353	9.30949	3.59113e-45	99.2903	513	-1.64203	14.3835	9.72372e-50	109.98	468	-1.68022	9.42227	3.11459e-72	161.55	526	-1.94696	8.5611	3.81079e-70	157.244	360	-1.78361	3.12808	5.24378e-48	105.159	933	-1.90883	9.30949	9.71607e-49	107.197	671	-4.09778	9.30949	1.85682e-32	69.7914	768	GO:0003676 nucleic acid binding // GO:0005622 intracellular // GO:0008270 zinc ion binding	99	UNCLASSIFIED PROTEINS
133842	succinate dehydrogenase/fumarate reductase iron-sulfur protein	587.012	-2.05971	-1	1	8.59819	587.012	-2.05971	-1	1	8.59819	-2.03979	8.85459	9.74694e-47	103.085	424	-1.5215	13.9073	8.05619e-41	88.479	1190	-1.59364	8.9672	7.15888e-74	165.49	449	-1.84871	8.07075	2.32699e-68	152.96	426	-1.70455	2.67832	1.79648e-53	118.393	505	-1.85817	8.85459	1.70874e-54	121.107	350	-3.85161	8.85459	1.14316e-27	58.1747	1408	GO:0006118 electron transport // GO:0009055 electron carrier activity // GO:0051536 iron-sulfur cluster binding // GO:0006099 tricarboxylic acid cycle // GO:0016491 oxidoreductase activity // GO:0008177 succinate dehydrogenase (ubiquinone) activity	01 // 01.05 // 01.05.02 // 01.05.02.04 // 01.05.02.07 // 02 // 02.10 // 02.11 // 02.11.05 // 02.13 // 02.13.03 // 16 // 16.01 // 16.17 // 16.17.09 // 16.21 // 16.21.08 // 20 // 20.01 // 20.01.15	METABOLISM // C-compound and carbohydrate metabolism // sugar, glucoside, polyol and carboxylate metabolism // sugar, glucoside, polyol and carboxylate anabolism // sugar, glucoside, polyol and carboxylate catabolism // ENERGY // tricarboxylic-acid pathway (citrate cycle, Krebs cycle, TCA cycle) // electron transport and membrane-associated energy conservation // accessory proteins of electron tr…
77850	glutathione S transferase domain, thioredoxin-like superfamily	590.354	2.12231	1	1	9.08242	590.354	2.12231	1	1	9.08242	1.57861	9.33829	1.19029e-36	78.755	1234	2.08986	14.4088	2.35287e-59	133.458	122	1.82677	9.45436	9.24004e-77	172.497	320	2.08206	8.5027	5.65688e-65	144.784	617	1.79859	3.19627	3.38942e-53	117.713	527	1.76907	9.33829	1.14171e-49	109.431	605	3.71119	9.33829	3.44453e-22	44.9444	2637	GO:0004364 glutathione transferase activity	99	UNCLASSIFIED PROTEINS
282199	hypothetical protein with thioredoxin-like fold domain	619.947	-2.35099	-1	1	8.66303	619.947	-2.35099	-1	1	8.66303	-2.28815	8.91924	4.52019e-48	106.36	349	-1.84984	13.9755	4.27952e-48	106.001	563	-1.77952	9.02764	3.95874e-66	146.962	842	-2.19389	8.13548	1.38081e-64	143.855	644	-1.88517	2.74487	1.05507e-51	114.142	625	-2.08836	8.91924	5.1303e-51	112.734	528	-4.37198	8.91924	1.96586e-30	64.8756	1001	NA	99	UNCLASSIFIED PROTEINS
301150	putative secretory lipase	621.992	-2.03499	-1	1	8.21665	621.992	-2.03499	-1	1	8.21665	-1.95725	8.48086	3.6401e-48	106.581	345	-1.61181	13.5105	7.31045e-45	98.2261	774	-1.44041	8.61093	3.64418e-62	137.457	1162	-1.99774	7.62027	1.94658e-61	136.299	840	-1.54312	2.33226	3.4756e-56	124.898	399	-1.76944	8.48086	8.11215e-57	126.764	260	-3.92517	8.48086	3.97188e-28	59.2854	1332	NA	99	UNCLASSIFIED PROTEINS
302918	unknown TPR domain protein, conserved	636.395	-2.18701	-1	1	8.00473	636.395	-2.18701	-1	1	8.00473	-2.15235	8.27314	3.20872e-48	106.712	343	-1.65637	13.2892	7.08911e-43	93.4088	967	-1.72901	8.39536	3.66705e-68	151.816	720	-1.94958	7.40965	4.96147e-62	137.731	790	-1.82627	2.1195	1.54762e-55	123.342	422	-1.95515	8.27314	9.07145e-56	124.203	300	-4.04036	8.27314	9.2672e-26	53.5697	1770	NA	99	UNCLASSIFIED PROTEINS
281469	hypothetical protein	652.321	-2.6912	-1	1	7.11851	652.321	-2.6912	-1	1	7.11851	-2.61497	7.45189	9.33777e-54	120.133	173	-2.04446	12.2673	3.81121e-43	94.0612	939	-2.16939	7.54366	1.19296e-67	150.598	750	-2.321	6.25847	2.61539e-49	107.199	2331	-2.29887	1.40449	2.21261e-59	132.637	276	-2.4239	7.45189	1.43346e-54	121.303	344	-4.96583	7.45189	2.46156e-25	52.6076	1864	NA	99	UNCLASSIFIED PROTEINS
42522	hypothetical protein	655.697	2.56715	1	1	7.27957	655.697	2.56715	1	1	7.27957	1.92831	7.59299	3.18567e-35	75.3109	1431	2.46923	12.5261	8.26067e-49	107.726	522	2.26722	7.73023	8.06053e-70	155.781	633	2.37158	6.39576	1.03417e-35	74.8407	5247	2.20287	1.52594	1.31798e-59	133.181	270	2.10322	7.59299	1.58868e-47	104.277	748	4.62762	7.59299	1.67487e-45	101.669	104	NA	99	UNCLASSIFIED PROTEINS
52267	putative aldolase	658.873	-2.48826	-1	1	6.57546	658.873	-2.48826	-1	1	6.57546	-2.36442	6.91872	6.35678e-48	105.976	362	-2.07569	11.7245	1.91376e-40	87.5289	1252	-1.76784	7.02065	2.99184e-61	135.264	1251	-2.5856	5.64466	3.04425e-49	107.037	2343	-1.87926	0.882235	1.07473e-55	123.726	414	-2.19027	6.91872	5.71925e-55	122.262	330	-4.55475	6.91872	8.33515e-39	85.2933	297	GO:0046872 metal ion binding // GO:0008738 L-fuculose-phosphate aldolase activity	01 // 01.20 // 01.20.01 // 01.20.01.09 // 14 // 14.10 // 16 // 16.01 // 16.07 // 16.17	METABOLISM // secondary metabolism // metabolism of primary metabolic sugar derivatives // metabolism of aminoglycoside antibiotics // PROTEIN FATE (folding, modification, destination) // assembly of protein complexes // PROTEIN WITH BINDING FUNCTION OR COFACTOR REQUIREMENT (structural or catalytic) // protein binding // structural protein binding // metal binding
84318	Candidate metallopeptidase	683.346	-2.00584	-1	1	8.30962	683.346	-2.00584	-1	1	8.30962	-1.98326	8.56833	4.10287e-46	101.576	455	-1.52048	13.6124	6.88302e-42	91.0239	1078	-1.48613	8.68885	3.54743e-64	142.265	996	-1.87675	7.76499	1.13059e-62	139.263	753	-1.61872	2.39611	2.78418e-49	108.236	811	-1.79177	8.56833	4.09981e-50	110.485	586	-3.76377	8.56833	5.65217e-37	80.8169	398	GO:0004222 metalloendopeptidase activity // GO:0006508 proteolysis // GO:0016020 membrane	14 // 14.07 // 14.07.11 // 14.13 // 14.13.01 // 16 // 16.17 // 16.17.09 // 42 // 42.10 // 42.10.05 // 43 // 43.01 // 43.01.03	PROTEIN FATE (folding, modification, destination) // protein modification // protein processing (proteolytic) // protein/peptide degradation // cytoplasmic and nuclear protein degradation // PROTEIN WITH BINDING FUNCTION OR COFACTOR REQUIREMENT (structural or catalytic) // metal binding // heavy metal binding (Cu, Fe, Zn) // BIOGENESIS OF CELLULAR COMPONENTS // nucleus // nuclear membrane // CELL…
290563	hypothetical protein with Na+-driven multidrug efflux pump domain	700.941	-2.17699	-1	1	7.30141	700.941	-2.17699	-1	1	7.30141	-2.11548	7.6024	3.92506e-46	101.628	453	-1.76705	12.5265	9.33922e-45	97.9611	783	-1.52187	7.72323	1.68651e-65	145.46	889	-2.21324	6.54481	6.57732e-62	137.443	801	-1.64903	1.50814	6.50245e-47	102.528	1026	-1.91913	7.6024	1.92235e-48	106.473	684	-4.05315	7.6024	6.25455e-36	78.2594	469	NA	99	UNCLASSIFIED PROTEINS
301737	Molecular chaperone, small heat-shock protein Hsp26/Hsp42, HSP20 family	708.056	2.05634	1	1	11.2413	708.056	2.05634	1	1	11.2413	1.52899	11.4794	4.62939e-34	72.5262	1581	2.09724	16.5808	9.65653e-61	136.877	97	1.75648	11.6114	9.24004e-77	172.492	321	1.85739	10.754	2.60836e-66	148.003	534	1.84674	5.30473	1.09911e-50	111.614	709	1.71371	11.4794	2.84872e-46	101.256	840	3.59381	11.4794	8.71879e-15	27.1635	5699	NA	32 // 32.01 // 32.01.01 // 32.01.05	CELL RESCUE, DEFENSE AND VIRULENCE // stress response // oxidative stress response // heat shock response
289308	hypothetical protein	722.616	-2.87912	-1	1	7.4453	722.616	-2.87912	-1	1	7.4453	-2.63421	7.80976	1.59493e-49	109.92	279	-2.52965	12.6313	1.95674e-51	114.124	372	-1.97309	7.9722	4.13887e-65	144.517	914	-3.32513	6.2265	1.84665e-39	83.7336	4328	-1.96166	1.85785	2.92842e-57	127.48	359	-2.4382	7.80976	3.15777e-54	120.445	367	-5.29189	7.80976	3.62938e-25	52.1196	1902	GO:0005524 ATP binding // GO:0005622 intracellular // GO:0006355 regulation of transcription, DNA-dependent // GO:0008134 transcription factor binding	99	UNCLASSIFIED PROTEINS
156562	Rab geranyl transferase escort protein	724.8	-2.02466	-1	1	8.06979	724.8	-2.02466	-1	1	8.06979	-2.01325	8.33793	4.27937e-46	101.531	456	-1.47935	13.3564	8.58147e-39	83.5439	1477	-1.57237	8.45158	8.07963e-70	155.777	634	-1.79641	7.48944	2.82877e-61	135.906	853	-1.68665	2.17732	2.21e-53	118.178	510	-1.83083	8.33793	2.31273e-52	115.933	454	-3.79379	8.33793	1.03205e-28	60.7511	1246	NA	20 // 20.01 // 20.01.09 // 20.03 // 20.09 // 20.09.16	CELLULAR TRANSPORT, TRANSPORT FACILITIES AND TRANSPORT ROUTES // transported compounds (substrates) // peptide transport // transport facilities // transport routes // cellular export and secretion
226644	hypothetical protein	744.425	2.83125	1	1	5.26292	744.425	2.83125	1	1	5.26292	2.14297	5.81679	7.56142e-40	86.4611	891	2.6115	10.1466	1.74093e-36	77.9635	1881	2.00793	5.93314	1.40896e-66	148.039	811	3.82246	3.21617	1.49305e-25	50.8503	8257	1.83707	0.0941916	4.957e-60	134.191	262	2.35628	5.81679	7.07441e-55	122.044	334	5.0405	5.81679	3.71338e-44	98.3786	129	NA	99	UNCLASSIFIED PROTEINS
285321	Sorbitol dehydrogenase	745.513	-2.25888	-1	1	6.476	745.513	-2.25888	-1	1	6.476	-2.18403	6.83346	5.36905e-50	111.071	262	-1.85499	11.6133	1.01202e-36	78.527	1830	-1.58895	6.94603	9.21837e-59	129.304	1522	-2.32049	5.44454	2.04308e-43	93.1521	3378	-1.71231	0.827809	2.38601e-56	125.287	393	-1.99203	6.83346	2.57896e-54	120.665	360	-4.15937	6.83346	1.61822e-37	82.1433	367	GO:0008270 zinc ion binding // GO:0016491 oxidoreductase activity // GO:0003824 catalytic activity // GO:0005488 binding // GO:0008152 metabolic process // GO:0004022 alcohol dehydrogenase activity // GO:0004023 alcohol dehydrogenase activity, metal ion-independent // GO:0004024 alcohol dehydrogenase activity, zinc-dependent // GO:0004025 alcohol dehydrogenase activity, iron-dependent	01 // 01.05 // 02 // 02.16 // 02.16.01 // 16 // 16.17 // 16.17.09	METABOLISM // C-compound and carbohydrate metabolism // ENERGY // fermentation // alcohol fermentation // PROTEIN WITH BINDING FUNCTION OR COFACTOR REQUIREMENT (structural or catalytic) // metal binding // heavy metal binding (Cu, Fe, Zn)
139876	Putative sec61 gamma subunit of the translocase complex	752.294	2.02999	1	1	11.4349	752.294	2.02999	1	1	11.4349	1.51913	11.6681	2.03988e-38	83.06	1019	2.05016	16.7911	3.13729e-41	89.4537	1146	1.63426	11.772	2.84664e-54	118.555	2128	1.80685	10.9977	1.29354e-53	117.502	1681	1.81165	5.47958	2.75177e-55	122.754	433	1.67127	11.6681	1.30576e-51	114.114	496	3.7166	11.6681	2.08928e-43	96.4627	152	GO:0006605 protein targeting // GO:0006886 intracellular protein transport // GO:0016020 membrane // GO:0015031 protein transport // GO:0015450 P-P-bond-hydrolysis-driven protein transmembrane transporter activity	14 // 14.04 // 20 // 20.01 // 20.01.10 // 20.03 // 20.09 // 20.09.05	PROTEIN FATE (folding, modification, destination) // protein targeting, sorting and translocation // CELLULAR TRANSPORT, TRANSPORT FACILITIES AND TRANSPORT ROUTES // transported compounds (substrates) // protein transport // transport facilities // transport routes // non-vesicular ER transport
297304	hypothetical protein	759.71	-2.05423	-1	1	8.48257	759.71	-2.05423	-1	1	8.48257	-2.01881	8.76877	2.88086e-49	109.303	286	-1.50484	13.7396	5.59232e-40	86.4013	1305	-1.60788	8.92212	6.79819e-70	155.954	629	-1.79785	7.71054	1.68207e-53	117.221	1697	-1.6906	2.6994	7.37474e-62	138.567	219	-1.83219	8.76877	3.95937e-57	127.504	253	-3.92746	8.76877	3.0923e-13	23.4617	6617	NA	99	UNCLASSIFIED PROTEINS
268974	putative Mitochondrial/plastidial beta-ketoacyl-ACP reductase	794.301	2.3757	1	1	14.2117	794.301	2.3757	1	1	14.2117	1.81348	14.441	3.76912e-36	77.5437	1301	2.3862	19.568	2.35287e-59	133.457	123	1.7776	14.5655	1.64992e-68	152.649	700	2.12513	13.7704	1.00965e-65	146.575	575	2.13218	8.25451	7.6697e-50	109.584	768	2.00015	14.441	1.60619e-47	104.251	749	4.39512	14.441	2.23399e-15	28.577	5384	GO:0008152 metabolic process // GO:0016491 oxidoreductase activity // GO:0003824 catalytic activity // GO:0005488 binding // GO:0004316 3-oxoacyl-[acyl-carrier-protein] reductase activity	01 // 01.05 // 01.06 // 01.06.02 // 01.06.02.02 // 01.20 // 01.20.17 // 01.20.17.09 // 16 // 16.21 // 16.21.07	METABOLISM // C-compound and carbohydrate metabolism // lipid, fatty acid and isoprenoid metabolism // membrane lipid metabolism // glycolipid metabolism // secondary metabolism // metabolism of secondary products derived from primary amino acids // metabolism of alkaloids // PROTEIN WITH BINDING FUNCTION OR COFACTOR REQUIREMENT (structural or catalytic) // complex cofactor/cosubstrate/vitamine b…
28577	putative calcium-independent phospholipase	803.236	2.58349	1	1	5.61252	803.236	2.58349	1	1	5.61252	2.01035	6.06953	3.26687e-39	84.9454	938	2.39594	10.5908	3.69615e-40	86.8407	1280	2.01531	6.17875	4.27025e-67	149.272	781	2.79668	4.05354	2.06532e-34	71.7535	5629	2.00544	0.255948	7.88079e-61	136.108	242	2.18715	6.06953	2.66807e-48	106.142	695	4.67357	6.06953	5.43116e-40	88.2247	243	GO:0006629 lipid metabolic process // GO:0008152 metabolic process	01 // 01.06 // 01.06.02 // 01.06.02.01 // 01.06.05 // 16 // 16.19 // 16.19.03	METABOLISM // lipid, fatty acid and isoprenoid metabolism // membrane lipid metabolism // phospholipid metabolism // fatty acid metabolism // PROTEIN WITH BINDING FUNCTION OR COFACTOR REQUIREMENT (structural or catalytic) // nucleotide/nucleoside/nucleobase binding // ATP binding
37736	Flavin-containing monooxygenase	822.57	-2.03885	-1	1	8.27153	822.57	-2.03885	-1	1	8.27153	-1.95109	8.54165	4.27937e-46	101.534	458	-1.62332	13.5581	1.87718e-42	92.3813	1011	-1.42854	8.65402	1.23591e-58	129.037	1540	-2.04242	7.66902	1.21746e-61	136.815	823	-1.50796	2.39465	1.42099e-49	108.956	790	-1.76287	8.54165	8.9556e-50	109.692	600	-3.95575	8.54165	3.27124e-31	66.7517	916	GO:0003824 catalytic activity // GO:0005488 binding // GO:0008152 metabolic process	01 // 01.01	METABOLISM // amino acid metabolism
177052	Zn-dependent alcohol dehydrogenases	830.28	2.75931	1	1	6.42423	830.28	2.75931	1	1	6.42423	2.1142	6.77625	2.98654e-35	75.3764	1427	2.64011	11.5841	5.09076e-48	105.82	567	2.1035	6.94011	6.24144e-65	144.085	927	3.267	5.3044	5.04325e-41	87.4538	3934	1.9815	0.812192	2.44693e-55	122.865	430	2.29689	6.77625	6.3054e-47	102.824	794	4.91195	6.77625	2.25642e-39	86.7032	270	GO:0008270 zinc ion binding // GO:0016491 oxidoreductase activity // GO:0003824 catalytic activity // GO:0005488 binding // GO:0008152 metabolic process // GO:0000252 C-3 sterol dehydrogenase (C-4 sterol decarboxylase) activity // GO:0000253 3-keto sterol reductase activity // GO:0004033 aldo-keto reductase activity // GO:0004448 isocitrate dehydrogenase activity // GO:0004495 mevaldate reductase…	01 // 01.05 // 02 // 02.01 // 02.16 // 02.16.01 // 16 // 16.17 // 16.17.09	METABOLISM // C-compound and carbohydrate metabolism // ENERGY // glycolysis and gluconeogenesis // fermentation // alcohol fermentation // PROTEIN WITH BINDING FUNCTION OR COFACTOR REQUIREMENT (structural or catalytic) // metal binding // heavy metal binding (Cu, Fe, Zn)
152303	hypothetical protein	837.033	-2.28719	-1	1	7.44414	837.033	-2.28719	-1	1	7.44414	-2.19483	7.72858	8.0171e-48	105.731	366	-1.86772	12.6892	4.01866e-35	74.6772	2131	-1.67462	7.85809	1.65736e-56	123.93	1807	-2.30956	6.78227	1.80177e-51	112.401	1971	-1.76817	1.59368	7.66601e-55	121.692	444	-2.00789	7.72858	6.57834e-54	119.677	382	-4.18753	7.72858	4.13205e-34	73.8164	611	NA	99	UNCLASSIFIED PROTEINS
137809	GH92 α-1,2-mannosidase	841.351	-2.53769	-1	1	6.91249	841.351	-2.53769	-1	1	6.91249	-2.43626	7.22337	3.14795e-47	104.29	394	-2.06378	12.1061	5.33012e-44	96.1227	856	-1.87128	7.34173	8.94434e-57	124.543	1770	-2.49427	6.13164	8.07204e-52	113.204	1919	-2.00439	1.13786	4.58859e-54	119.818	479	-2.24222	7.22337	8.28653e-52	114.591	483	-4.65166	7.22337	1.46837e-29	62.7779	1126	NA	99	UNCLASSIFIED PROTEINS
302180	hypothetical protein	844.689	2.11236	1	1	12.4604	844.689	2.11236	1	1	12.4604	1.58405	12.6901	8.41306e-32	67.0976	1955	2.15283	17.817	8.22286e-63	142.015	65	1.72532	12.8091	8.97978e-73	162.837	505	1.90872	12.025	3.37956e-62	138.136	776	1.90247	6.50158	2.22001e-45	98.8448	1171	1.76882	12.6901	3.26467e-42	91.5135	1204	3.74432	12.6901	1.98514e-17	33.4953	4370	NA	99	UNCLASSIFIED PROTEINS
296852	ankyrin repeat domain	848.086	-2.547	-1	1	6.0558	848.086	-2.547	-1	1	6.0558	-2.45305	6.44515	1.17198e-46	102.891	428	-2.10056	11.1104	1.77088e-39	85.2102	1366	-1.85745	6.54694	5.71584e-61	134.6	1274	-2.53181	4.8881	7.59216e-43	91.7986	3516	-1.99395	0.509776	1.07704e-58	130.957	303	-2.24644	6.44515	1.04267e-52	116.768	437	-4.64574	6.44515	3.06825e-31	66.8514	910	NA	99	UNCLASSIFIED PROTEINS
131158	hypothetical protein	852.42	2.72347	1	1	6.25149	852.42	2.72347	1	1	6.25149	2.05594	6.6178	2.66983e-30	63.495	2242	2.6199	11.3734	9.82353e-48	105.129	585	2.27948	6.74453	1.21104e-66	148.189	805	2.69951	5.13313	7.38252e-45	96.5862	3088	2.22398	0.655931	2.06361e-50	110.984	724	2.2315	6.6178	9.24392e-42	90.4327	1271	4.95397	6.6178	2.71884e-45	101.128	109	NA	99	UNCLASSIFIED PROTEINS
150280	monosaccharide MFS transporter, 12 TM domains	860.628	-2.32064	-1	1	6.13147	860.628	-2.32064	-1	1	6.13147	-2.21622	6.50122	4.61622e-46	101.45	459	-1.97446	11.215	2.41304e-38	82.4671	1535	-1.55936	6.61562	1.0666e-56	124.372	1778	-2.62995	5.04563	6.09443e-47	101.57	2702	-1.61945	0.54039	3.31972e-54	120.153	473	-2.03515	6.50122	2.84108e-53	118.147	406	-4.20987	6.50122	6.70452e-35	75.7569	538	GO:0005351 sugar:hydrogen ion symporter activity // GO:0008643 carbohydrate transport // GO:0016020 membrane // GO:0005215 transporter activity // GO:0006810 transport // GO:0016021 integral to membrane // GO:0008733 L-arabinose isomerase activity	01 // 01.05 // 01.05.25 // 20 // 20.01 // 20.01.03 // 20.03 // 20.09 // 20.09.18 // 20.09.18.07 // 34 // 34.11 // 34.11.12	METABOLISM // C-compound and carbohydrate metabolism // regulation of C-compound and carbohydrate metabolism // CELLULAR TRANSPORT, TRANSPORT FACILITIES AND TRANSPORT ROUTES // transported compounds (substrates) // C-compound and carbohydrate transport // transport facilities // transport routes // cellular import // non-vesicular cellular import // INTERACTION WITH THE ENVIRONMENT // cellular se…
40825	related to ubiX, phenylacrylic acid decarboxylase-like protein	880.785	2.39561	1	1	9.13865	880.785	2.39561	1	1	9.13865	1.77574	9.39025	1.83237e-32	68.6895	1835	2.33953	14.4672	6.0623e-55	122.66	237	2.17138	9.49794	1.63346e-72	162.209	516	2.15537	8.60673	9.44679e-62	137.052	815	2.08409	3.22789	8.14799e-49	107.096	862	1.96359	9.39025	2.22677e-45	99.0949	925	4.2796	9.39025	1.62342e-21	43.3288	2820	GO:0003824 catalytic activity // GO:0016831 carboxy-lyase activity // GO:0004611 phosphoenolpyruvate carboxykinase activity // GO:0008488 gamma-glutamyl carboxylase activity // GO:0008694 3-octaprenyl-4-hydroxybenzoate carboxy-lyase activity // GO:0018790 2,3-dihydroxybenzoate decarboxylase activity // GO:0018791 2-hydroxy-3-carboxy-6-oxo-7-methylocta-2,4-dienoate decarboxylase activity // GO:001…	01 // 01.05 // 32 // 32.07	METABOLISM // C-compound and carbohydrate metabolism // CELL RESCUE, DEFENSE AND VIRULENCE // detoxification
316576	predicted small secreted cysteine-rich protein	881.905	2.8104	1	1	6.54686	881.905	2.8104	1	1	6.54686	2.12147	6.88896	3.00607e-33	70.5749	1709	2.67382	11.6916	2.34032e-47	104.229	606	2.34924	7.013	6.72164e-63	139.216	1101	2.69209	5.57018	7.68993e-45	96.5582	3090	2.34886	0.886294	2.95404e-52	115.426	594	2.3279	6.88896	1.04546e-45	99.8927	893	5.15939	6.88896	1.23035e-40	89.7902	222	NA	99	UNCLASSIFIED PROTEINS
216890	GH75 familiy, candidate fungal chitosanase	901.282	2.33603	1	1	9.18594	901.282	2.33603	1	1	9.18594	1.72794	9.45134	1.2134e-34	73.923	1500	2.28911	14.5005	3.23468e-53	118.442	301	1.98833	9.52337	2.48336e-74	166.618	419	2.06216	8.62416	7.37814e-61	134.898	892	2.04698	3.29945	6.18557e-53	117.083	542	1.91639	9.45134	2.39849e-47	103.839	759	4.32131	9.45134	1.10202e-12	22.1475	6959	NA	01 // 01.05 // 01.05.03	METABOLISM // C-compound and carbohydrate metabolism // polysaccharide metabolism
319201	hypothetical protein, secreted	951.841	-2.16225	-1	1	6.96193	951.841	-2.16225	-1	1	6.96193	-2.13262	7.30653	7.09494e-48	105.858	364	-1.6643	12.122	8.17975e-36	76.3548	1986	-1.66364	7.41497	4.77653e-66	146.77	847	-1.98812	6.00263	5.499e-44	94.5118	3272	-1.79441	1.27435	2.93743e-56	125.065	398	-1.95518	7.30653	5.78452e-51	112.55	530	-3.93749	7.30653	3.5221e-26	54.6049	1675	NA	99	UNCLASSIFIED PROTEINS
234843	Gamma-glutamyltransferase	966.747	-2.029	-1	1	10.2392	966.747	-2.029	-1	1	10.2392	-1.99666	10.4972	2.95275e-41	89.8349	782	-1.46295	15.5531	1.88377e-45	99.6432	725	-1.5991	10.626	1.64078e-71	159.821	554	-1.73988	9.62917	1.14557e-59	132.023	1005	-1.67436	4.37434	3.12155e-47	103.294	992	-1.80999	10.4972	1.50439e-47	104.322	745	-3.92005	10.4972	6.71233e-20	39.4298	3383	GO:0003840 gamma-glutamyltransferase activity	01 // 01.01 // 01.06 // 01.07 // 01.07.01 // 01.20 // 01.20.37 // 01.20.37.01	METABOLISM // amino acid metabolism // lipid, fatty acid and isoprenoid metabolism // metabolism of vitamins, cofactors, and prosthetic groups // biosynthesis of vitamins, cofactors, and prosthetic groups // secondary metabolism // metabolism of peptide derived compounds // metabolism of thioredoxin, glutaredoxin, glutathion
46846	orting nexin-41, PX domain-containing protein	986.017	-2.15055	-1	1	7.67352	986.017	-2.15055	-1	1	7.67352	-2.08571	7.95087	9.03131e-39	83.8826	975	-1.72702	12.9357	5.33957e-42	91.2793	1062	-1.53207	8.07394	3.78089e-59	130.23	1471	-2.14902	7.04823	1.42307e-60	134.22	914	-1.65789	1.80413	8.73095e-42	90.2309	1585	-1.89415	7.95087	6.08315e-44	95.6635	1037	-4.00797	7.95087	5.15189e-37	80.9146	396	GO:0005515 protein binding // GO:0007154 cell communication // GO:0035091 phosphoinositide binding	14 // 14.04 // 14.07 // 14.07.11 // 14.07.11.01 // 16 // 16.09 // 20 // 20.01 // 20.01.09 // 20.01.10 // 20.09 // 20.09.13	PROTEIN FATE (folding, modification, destination) // protein targeting, sorting and translocation // protein modification // protein processing (proteolytic) // autoproteolytic processing // PROTEIN WITH BINDING FUNCTION OR COFACTOR REQUIREMENT (structural or catalytic) // lipid binding // CELLULAR TRANSPORT, TRANSPORT FACILITIES AND TRANSPORT ROUTES // transported compounds (substrates) // pepti…
46846	similarity to sorting nexin Snx41	991.338	-2.12256	-1	1	7.15051	991.338	-2.12256	-1	1	7.15051	-2.0552	7.44348	5.75609e-41	89.1479	799	-1.7395	12.3811	5.12811e-38	81.6613	1609	-1.49136	7.57319	1.05566e-57	126.769	1641	-2.19216	6.44111	9.08444e-58	127.457	1197	-1.59856	1.32774	8.74321e-47	102.215	1041	-1.87168	7.44348	4.35854e-51	112.857	521	-3.90946	7.44348	2.41218e-33	71.9406	687	GO:0005509 calcium ion binding // GO:0005783 endoplasmic reticulum // GO:0006457 protein folding // GO:0051082 unfolded protein binding	10 // 10.03 // 10.03.02 // 14 // 14.01 // 14.10 // 16 // 16.01 // 16.13 // 16.13.01 // 16.17 // 16.17.01 // 32 // 32.01 // 32.01.07 // 34 // 34.01 // 34.01.01 // 34.01.01.01	CELL CYCLE AND DNA PROCESSING // cell cycle // meiosis // PROTEIN FATE (folding, modification, destination) // protein folding and stabilization // assembly of protein complexes // PROTEIN WITH BINDING FUNCTION OR COFACTOR REQUIREMENT (structural or catalytic) // protein binding // C-compound binding // sugar binding // metal binding // calcium binding // CELL RESCUE, DEFENSE AND VIRULENCE // str…
311647	Hypothetical ankyrin repeat protein	992.243	-3.07673	-1	1	5.2653	992.243	-3.07673	-1	1	5.2653	-2.88861	5.88202	5.55349e-49	108.583	307	-2.57121	10.1098	1.02721e-30	64.1164	3093	-2.28733	5.98259	4.68179e-67	149.174	785	-3.24888	2.9223	1.89344e-14	24.7717	12933	-2.38902	0.196306	3.58209e-67	151.396	118	-2.62747	5.88202	2.42278e-50	111.072	569	-5.52459	5.88202	2.70281e-27	57.358	1463	NA	99	UNCLASSIFIED PROTEINS
210684	3-isopropylmalate dehydrogenase; L-leucine biosynthesis	1011.3	-2.06264	-1	1	7.68416	1011.3	-2.06264	-1	1	7.68416	-2.02623	7.95807	5.28093e-42	91.6437	723	-1.61768	12.9528	1.58265e-42	92.5665	1002	-1.48418	8.08954	1.68029e-60	133.493	1314	-1.99672	7.06181	7.83205e-60	132.435	988	-1.6142	1.81075	8.04952e-44	95.1013	1348	-1.83241	7.95807	5.19415e-45	98.2051	962	-3.86709	7.95807	1.85876e-31	67.3524	887	GO:0008152 metabolic process // GO:0016616 oxidoreductase activity, acting on the CH-OH group of donors, NAD or NADP as acceptor // GO:0003862 3-isopropylmalate dehydrogenase activity // GO:0005737 cytoplasm // GO:0009098 leucine biosynthetic process	01 // 01.01 // 01.01.11 // 01.01.11.04 // 01.01.11.04.01 // 01.05	METABOLISM // amino acid metabolism // metabolism of the pyruvate family (alanine, isoleucine, leucine, valine) and D-alanine // metabolism of leucine // biosynthesis of leucine // C-compound and carbohydrate metabolism
291825	Leucine aminopeptidase 2	1021.1	-2.57307	-1	1	5.89845	1021.1	-2.57307	-1	1	5.89845	-2.51072	6.3476	3.92361e-46	101.628	452	-1.99738	10.9054	1.23899e-33	71.1001	2438	-2.00317	6.44447	5.83864e-62	136.97	1179	-2.31546	4.39695	2.79465e-26	52.5504	8007	-2.17431	0.499476	1.19478e-66	150.159	124	-2.30761	6.3476	1.46132e-51	113.992	499	-4.70284	6.3476	1.24106e-25	53.3574	1798	GO:0006508 proteolysis // GO:0008233 peptidase activity	14 // 14.07 // 14.07.11 // 14.13 // 14.13.04 // 14.13.04.02	PROTEIN FATE (folding, modification, destination) // protein modification // protein processing (proteolytic) // protein/peptide degradation // lysosomal and vacuolar protein degradation // vacuolar protein degradation
142047	hypothetical protein	1048.89	2.12031	1	1	7.13851	1048.89	2.12031	1	1	7.13851	1.53465	7.46868	1.46279e-30	64.1198	2194	2.09431	12.3575	4.28471e-51	113.295	389	1.91147	7.60391	1.36616e-69	155.234	643	1.94183	6.17001	3.96469e-42	90.0816	3678	1.82838	1.43215	6.17366e-54	119.508	483	1.71974	7.46868	9.97298e-44	95.1364	1066	3.81179	7.46868	4.66933e-28	59.1155	1344	NA	99	UNCLASSIFIED PROTEINS
296436	putative GCPR class XIII, 7 transmembrane domain protein	1060.64	2.36765	1	1	5.43778	1060.64	2.36765	1	1	5.43778	1.78208	5.93207	6.87506e-35	74.5121	1475	2.26845	10.4259	5.34462e-37	79.2017	1783	1.78376	6.05313	4.1817e-59	130.137	1476	2.8421	3.64762	9.09949e-24	46.6322	8855	1.68558	0.141656	1.59841e-57	128.127	350	1.96674	5.93207	2.82106e-47	103.676	770	4.24482	5.93207	4.97071e-43	95.5727	163	NA	99	UNCLASSIFIED PROTEINS
140671	conserved hypothetical protein, related to S-adenosylmethionine	1080.52	-2.30357	-1	1	7.51643	1080.52	-2.30357	-1	1	7.51643	-2.31606	7.84542	1.72585e-47	104.92	383	-1.65959	12.68	7.51038e-37	78.8492	1810	-1.87491	7.92201	2.70518e-63	140.145	1075	-1.86948	6.69171	5.72413e-44	94.4644	3277	-2.05428	1.78499	1.27936e-58	130.768	309	-2.12507	7.84542	3.63012e-55	122.743	323	-4.22557	7.84542	1.69435e-12	21.7061	7055	GO:0016491 oxidoreductase activity // GO:0046914 transition metal ion binding // GO:0008152 metabolic process // GO:0008168 methyltransferase activity	01 // 01.06	METABOLISM // lipid, fatty acid and isoprenoid metabolism
155981	phosphoglycerate mutase	1099.14	-2.28972	-1	1	6.61955	1099.14	-2.28972	-1	1	6.61955	-2.25142	6.98876	9.84441e-48	105.514	371	-1.76684	11.7049	3.79675e-36	77.1543	1942	-1.72671	7.08297	5.08986e-60	132.316	1376	-2.07678	5.56711	1.06967e-38	81.9151	4517	-1.91096	1.01559	1.96444e-59	132.759	274	-2.05971	6.98876	1.55947e-54	121.215	346	-4.23562	6.98876	5.62308e-17	32.4137	4565	GO:0003824 catalytic activity // GO:0008152 metabolic process	02 // 02.19	ENERGY // metabolism of energy reserves (e.g. glycogen, trehalose)
85776	hypothetical protein	1116.32	-2.06674	-1	1	7.26272	1116.32	-2.06674	-1	1	7.26272	-2.01346	7.55989	4.79475e-42	91.7432	721	-1.75807	12.4872	1.91521e-37	80.276	1697	-1.37639	7.6784	1.16504e-54	119.496	2063	-2.32823	6.54755	1.64303e-58	129.248	1127	-1.46032	1.44615	5.1512e-43	93.1789	1444	-1.81317	7.55989	1.38984e-46	102.004	823	-3.71752	7.55989	7.19195e-34	73.2204	639	NA	99	UNCLASSIFIED PROTEINS
298934	similarity to Ret2, the Delta subunit of COPI vesicle coatomer complex	1122.52	-2.00294	-1	1	6.85202	1122.52	-2.00294	-1	1	6.85202	-1.97085	7.16457	3.14694e-42	92.1891	710	-1.66395	12.0437	1.71907e-42	92.4886	1008	-1.36302	7.27771	6.56807e-55	120.094	2032	-2.14353	6.07234	2.7546e-57	126.311	1252	-1.4723	1.07674	6.18515e-44	95.3804	1337	-1.75883	7.16457	4.52625e-45	98.3603	955	-3.64812	7.16457	9.42828e-31	65.6466	966	GO:0005515 protein binding // GO:0006461 protein complex assembly // GO:0006886 intracellular protein transport // GO:0008565 protein transporter activity // GO:0016192 vesicle-mediated transport // GO:0030131 clathrin adaptor complex // GO:0006810 transport	14 // 14.10 // 16 // 16.01 // 20 // 20.01 // 20.01.10 // 20.09 // 20.09.07 // 20.09.07.03 // 20.09.07.25 // 42 // 42.09	PROTEIN FATE (folding, modification, destination) // assembly of protein complexes // PROTEIN WITH BINDING FUNCTION OR COFACTOR REQUIREMENT (structural or catalytic) // protein binding // CELLULAR TRANSPORT, TRANSPORT FACILITIES AND TRANSPORT ROUTES // transported compounds (substrates) // protein transport // transport routes // vesicular transport (Golgi network, etc.) // ER to Golgi transport …
52968	candidate Grg1 glucose repressible protein	1133.83	-2.37957	-1	1	13.3705	1133.83	-2.37957	-1	1	13.3705	-2.29462	13.6019	1.98104e-47	104.777	384	-1.73102	18.7301	8.15459e-32	66.7356	2831	-1.9561	13.7042	2.37502e-62	137.894	1147	-1.99829	12.94	2.99572e-54	119.019	1595	-1.97565	7.41337	3.67937e-51	112.784	660	-2.10795	13.6019	5.02733e-54	119.958	374	-4.59335	13.6019	3.1185e-16	30.6324	4907	NA	99	UNCLASSIFIED PROTEINS
228398	putative short-chain dehydrogenase/reductase SDR	1144.22	2.38745	1	1	6.19545	1144.22	2.38745	1	1	6.19545	1.77927	6.58301	1.64996e-32	68.8089	1822	2.27296	11.2528	1.01637e-41	90.6037	1098	1.85946	6.67414	8.28965e-62	136.6	1201	2.69256	5.05128	1.239e-43	93.6794	3327	1.77679	0.640892	7.68316e-50	109.587	769	1.98399	6.58301	1.6933e-43	94.5961	1085	4.34715	6.58301	3.51739e-37	81.3227	385	GO:0008152 metabolic process // GO:0016491 oxidoreductase activity // GO:0003824 catalytic activity // GO:0005488 binding	99	UNCLASSIFIED PROTEINS
258734	hypothetical protein	1147.81	-2.06703	-1	1	5.64679	1147.81	-2.06703	-1	1	5.64679	-1.97377	6.07918	1.72425e-40	88.0086	832	-1.8418	10.6347	9.43556e-36	76.2112	1990	-1.34582	6.17971	1.34691e-54	119.355	2080	-2.58861	4.24915	1.55058e-40	86.3059	4068	-1.31721	0.22643	2.44609e-52	115.63	586	-1.77211	6.07918	7.97833e-48	104.993	725	-3.62992	6.07918	2.50819e-36	79.2309	441	NA	99	UNCLASSIFIED PROTEINS
302923	MAPK Tmk2	1150.82	-2.04094	-1	1	6.85233	1150.82	-2.04094	-1	1	6.85233	-1.97098	7.16726	6.27737e-44	96.2961	579	-1.64129	12.046	1.78534e-35	75.5342	2054	-1.46622	7.27247	7.04223e-55	120.021	2034	-2.07265	6.0622	2.37474e-52	114.484	1857	-1.56968	1.08384	3.28171e-48	105.635	917	-1.81074	7.16726	5.30228e-50	110.221	590	-3.755	7.16726	8.44773e-30	63.3231	1100	GO:0004672 protein kinase activity // GO:0005524 ATP binding // GO:0006468 protein amino acid phosphorylation // GO:0004713 protein-tyrosine kinase activity // GO:0004674 protein serine/threonine kinase activity // GO:0004707 MAP kinase activity	01 // 01.04 // 10 // 10.03 // 10.03.01 // 14 // 14.07 // 14.07.03 // 30 // 30.01 // 30.01.05 // 30.01.05.01 // 30.01.05.01.03 // 32 // 32.01 // 34 // 34.11 // 34.11.03 // 34.11.03.13 // 40 // 40.01 // 40.01.03 // 42 // 42.01 // 43 // 43.01 // 43.01.03 // 43.01.03.05	METABOLISM // phosphate metabolism // CELL CYCLE AND DNA PROCESSING // cell cycle // mitotic cell cycle and cell cycle control // PROTEIN FATE (folding, modification, destination) // protein modification // modification by phosphorylation, dephosphorylation, autophosphorylation // CELLULAR COMMUNICATION/SIGNAL TRANSDUCTION MECHANISM // cellular signalling // enzyme mediated signal transduction //…
49590	26S proteasome non-ATPase regulatory subunit 11	1155.25	-2.16185	-1	1	6.70362	1155.25	-2.16185	-1	1	6.70362	-2.09487	7.02587	1.30275e-41	90.6956	759	-1.8357	11.8789	7.05546e-39	83.7652	1460	-1.43072	7.13653	1.33665e-51	112.191	2579	-2.50281	5.87482	5.02744e-55	120.916	1489	-1.4938	0.957456	5.00842e-43	93.2086	1441	-1.88941	7.02587	6.06963e-46	100.468	873	-3.88566	7.02587	2.50889e-35	76.7851	513	GO:0004298 threonine endopeptidase activity // GO:0004299 proteasome endopeptidase activity	11 // 11.02 // 11.02.03 // 11.02.03.04 // 14 // 14.07 // 14.07.03 // 14.07.07 // 14.07.11 // 14.13 // 14.13.01 // 14.13.01.01 // 16 // 16.01 // 16.07 // 18 // 18.01 // 18.01.01 // 18.01.07 // 18.02 // 18.02.01 // 18.02.09 // 30 // 30.01 // 30.01.05 // 32 // 32.01	TRANSCRIPTION // RNA synthesis // mRNA synthesis // transcriptional control // PROTEIN FATE (folding, modification, destination) // protein modification // modification by phosphorylation, dephosphorylation, autophosphorylation // modification by ubiquitin-related proteins // protein processing (proteolytic) // protein/peptide degradation // cytoplasmic and nuclear protein degradation // proteaso…
[truncated: 2 more columns]

## Sheet: Table S2-P1vsTmk1.resp.
					Second level	First level
Target [Protein ID]	Annotation	TargetP prediction	TM	aRank	aLog2FC ((WT-resp)-(tmk1-resp))	aLog2FC (WT-(WT+host)) = WT-resp	aLog2FC (Dtmk1-(Dtmk1+host)) = tmk1-resp	delta response	aLFCsgn	aQBsig	aLogAE	aRank.r180	aLogFC.r180	aLFCsgn.r180	aQBsig.r180	aLogAE.r180	logFC.r180.raw	AveExpr.r180.raw	adj.P.Val.r180.raw	B.r180.raw	Rank.r180.raw	logFC.r180.vsn	AveExpr.r180.vsn	adj.P.Val.r180.vsn	B.r180.vsn	Rank.r180.vsn	logFC.r180.qq	AveExpr.r180.qq	adj.P.Val.r180.qq	B.r180.qq	Rank.r180.qq	logFC.r180.evsn	AveExpr.r180.evsn	adj.P.Val.r180.evsn	B.r180.evsn	Rank.r180.evsn	logFC.r180.med	AveExpr.r180.med	adj.P.Val.r180.med	B.r180.med	Rank.r180.med	logFC.r180.Mmd	AveExpr.r180.Mmd	adj.P.Val.r180.Mmd	B.r180.Mmd	Rank.r180.Mmd	logFC.r180.Mz	AveExpr.r180.Mz	adj.P.Val.r180.Mz
154783	nitrilase NIT2	OTHER	0	106.58	-5.39878	-0.539202	4.85958	DOWN.RbtWT.DownMut	-1	1	6.57183	106.58	-5.39878	-1	1	6.57183	-5.25796	6.91487	5.9997e-61	137.063	101	-4.79793	11.7319	2.22605e-64	146.226	28	-4.12998	7.07912	2.04875e-83	189.586	51	-5.38595	5.50127	4.53655e-60	133.832	453	-4.3021	0.945898	5.25228e-73	165.523	52	-4.72991	6.91487	2.39217e-68	154.437	76	-9.18761	6.91487	7.00909e-32
227962	hypothetical protein	OTHER	0	487.038	-3.26568	1.53001	4.79569	DOWN.DownWT.DownMut	-1	1	7.83592	487.038	-3.26568	-1	1	7.83592	-3.66867	8.12113	9.14009e-55	121.97	277	-2.53937	13.0934	3.31746e-44	97.4764	387	-2.30922	8.21423	1.17184e-63	141.932	466	-2.80318	7.20075	2.16193e-58	129.826	523	-2.83321	1.97966	5.70651e-58	129.265	313	-3.10662	8.12113	3.37784e-57	127.527	293	-5.59945	8.12113	3.57611e-20
250440	Flavin-containing monooxygenase	OTHER	0	628.406	-3.87592	0.51609	4.39201	DOWN.RbtWT.DownMut	-1	1	6.12154	628.406	-3.87592	-1	1	6.12154	-4.12353	6.50566	5.15946e-46	100.763	840	-3.49539	11.1936	9.71242e-49	108.437	228	-3.13391	6.63842	3.31965e-70	157.7	242	-3.29105	4.89934	7.19056e-37	78.2337	3299	-3.47022	0.602477	5.71314e-60	134.114	247	-3.65527	6.50566	4.09763e-51	112.807	594	-5.96209	6.50566	6.14972e-24
298717	putative flavohemoprotein-like protein	OTHER	0	214.277	-4.1604	-0.148056	4.01235	DOWN.RbtWT.DownMut	-1	1	6.51822	214.277	-4.1604	-1	1	6.51822	-4.32073	6.85654	7.09922e-59	132.051	144	-3.51671	11.6631	4.77374e-53	118.889	130	-3.0982	6.97142	1.08355e-69	156.468	253	-3.76866	5.58319	6.35994e-58	128.705	544	-3.44706	0.840171	1.39402e-68	154.938	88	-3.75484	6.85654	6.06908e-66	148.626	106	-7.21663	6.85654	3.24452e-29
149070	hypothetical protein	OTHER	0	4.36599	-5.62769	-1.72319	3.9045	DOWN.UpWT.DownMut	-1	1	10.813	4.36599	-5.62769	-1	1	10.813	-5.3411	11.0471	2.48086e-79	182.25	3	-4.20152	16.1493	1.35156e-69	159.297	8	-3.99668	11.1945	6.10053e-105	241.952	1	-4.49756	10.3426	3.19668e-95	217.864	3	-4.58771	4.86302	6.54338e-87	199.082	7	-4.81503	11.0471	1.05998e-84	194.351	4	-11.9542	11.0471	1.39342e-55
51260	alternative oxidase	OTHER	1	410.164	-3.16897	0.552621	3.72159	DOWN.RbtWT.DownMut	-1	1	7.83627	410.164	-3.16897	-1	1	7.83627	-3.52074	8.11039	7.30844e-57	127.096	202	-2.43672	13.1169	1.29335e-46	103.303	293	-2.15792	8.22286	4.60319e-63	140.487	501	-2.60844	7.21898	6.4009e-53	116.659	903	-2.76871	1.96395	2.58397e-61	137.347	214	-2.99384	8.11039	8.27951e-61	136.247	193	-5.6964	8.11039	9.31952e-24
139683	protein with protoglobin domain ??	OTHER	0	361.954	-3.35196	0.338898	3.69085	DOWN.RbtWT.DownMut	-1	1	12.1009	361.954	-3.35196	-1	1	12.1009	-3.47363	12.3399	3.21868e-55	123.118	250	-2.11285	17.4468	5.20559e-43	94.5606	453	-2.00362	12.4532	1.83118e-59	131.785	723	-2.26746	11.6223	3.36795e-70	158.156	150	-2.74258	6.16465	8.84185e-60	133.641	254	-2.92969	12.3399	1.41365e-61	138.097	177	-7.93386	12.3399	3.76303e-25
233892	hypothetical catalase domain-containing protein	OTHER	0	293.742	-3.73386	-0.0457013	3.68816	DOWN.RbtWT.DownMut	-1	1	7.63169	293.742	-3.73386	-1	1	7.63169	-3.74227	7.91479	8.09122e-52	114.817	411	-3.04736	12.8954	1.8342e-54	122.335	106	-2.6205	8.04182	2.47403e-68	153.201	288	-3.40403	6.93501	6.73165e-62	138.232	373	-2.78645	1.80523	3.68178e-55	122.466	430	-3.16467	7.91479	3.55499e-56	125.007	346	-7.37175	7.91479	2.73561e-37
77441	GT4 glycosyltransferase	OTHER	0	31.6234	-4.09088	-0.430148	3.66073	DOWN.RbtWT.DownMut	-1	1	10.0154	31.6234	-4.09088	-1	1	10.0154	-4.06183	10.2606	9.28154e-66	148.686	57	-3.04062	15.3436	1.00704e-54	123.024	97	-2.83307	10.3732	1.31951e-84	192.414	46	-3.34163	9.52735	1.23374e-87	199.514	16	-3.20063	4.08212	3.33841e-71	161.209	67	-3.48862	10.2606	1.07708e-70	160.062	58	-8.66973	10.2606	3.79064e-63
146895	Major facilitator superfamily transporter	OTHER	12	750.898	-2.96644	0.319837	3.28628	DOWN.RbtWT.DownMut	-1	1	9.39493	750.898	-2.96644	-1	1	9.39493	-3.49181	9.64737	8.41863e-53	117.223	354	-2.07325	14.7156	7.06458e-35	74.8518	1162	-1.9737	9.76021	2.20646e-57	126.773	886	-2.24298	8.85983	3.8987e-48	105.186	1364	-2.7073	3.48672	1.91397e-59	132.821	267	-2.87935	9.64737	7.63811e-57	126.657	309	-5.39672	9.64737	2.32741e-18
94511	putative DJ-1/PfpI family protein	OTHER	0	176.316	-4.52148	-1.45042	3.07105	DOWN.UpWT.DownMut	-1	1	7.63034	176.316	-4.52148	-1	1	7.63034	-4.20518	7.93087	1.01666e-52	117.022	359	-3.99376	12.8733	9.15215e-61	137.565	45	-3.18111	8.02488	5.93792e-76	171.588	125	-5.09858	6.90495	7.81864e-69	154.894	170	-2.94815	1.81663	4.11178e-52	115.135	576	-3.6385	7.93087	5.3998e-57	127.029	301	-8.58506	7.93087	1.68622e-45
299257	zinc containing alcohol dehydrogenase superfamily, Glutathione-dependent formaldehyde dehydrogenase related proteins	OTHER	0	549.59	-3.35136	-0.457482	2.89388	DOWN.RbtWT.DownMut	-1	1	6.91029	549.59	-3.35136	-1	1	6.91029	-3.57359	7.22859	3.57701e-50	110.825	508	-2.73161	12.1062	3.89562e-46	102.125	316	-2.37253	7.33618	1.76539e-60	134.235	657	-3.1583	6.0813	7.34166e-50	109.329	1172	-2.61172	1.16253	1.57721e-57	128.193	331	-3.01087	7.22859	7.33843e-54	119.397	457	-6.00094	7.22859	9.16981e-30
300960	unique Trichoderma atroviride protein	OTHER	0	167.632	-2.9698	-0.132652	2.83714	DOWN.RbtWT.DownMut	-1	1	12.3104	167.632	-2.9698	-1	1	12.3104	-3.2804	12.5366	8.84923e-52	114.72	414	-1.90418	17.6629	6.79807e-43	94.2772	460	-1.96965	12.68	6.99498e-75	168.947	149	-2.07974	11.8725	7.42025e-74	166.959	89	-2.55569	6.34799	5.41972e-53	117.246	530	-2.73978	12.5366	4.38753e-55	122.36	397	-6.25911	12.5366	8.02272e-59
302419	PRB1, proteinase-encoding gene, related to mycoparasitism	SP	1	697.671	-4.62516	-1.80905	2.81611	DOWN.UpWT.DownMut	-1	1	5.84968	697.671	-4.62516	-1	1	5.84968	-4.78036	6.30084	8.27124e-49	107.533	593	-4.03839	10.8407	6.77116e-39	84.6094	726	-3.49514	6.39713	3.09361e-65	145.721	405	-4.53376	4.3507	4.8549e-30	61.9826	5047	-3.75428	0.456642	6.36598e-61	136.401	224	-4.24855	6.30084	1.62251e-52	116.18	516	-7.52564	6.30084	6.04621e-30
284578	hypothetical protein with F-box domain	OTHER	0	26.4367	-5.52953	-2.76712	2.76241	DOWN.UpWT.DownMut	-1	1	8.67566	26.4367	-5.52953	-1	1	8.67566	-5.53487	8.93521	1.37975e-69	158.115	28	-4.42389	13.9783	2.88309e-65	148.558	21	-4.10817	9.04321	9.05809e-91	207.373	18	-4.73015	8.14009	1.2959e-84	192.597	22	-4.68168	2.76239	4.3987e-73	165.796	51	-4.95081	8.93521	3.66778e-74	168.445	38	-10.2772	8.93521	1.4276e-54
157321	putative branched-chain amino acid aminotransferase	mTP	0	170.067	-4.3473	-1.59044	2.75686	DOWN.UpWT.DownMut	-1	1	7.52924	170.067	-4.3473	-1	1	7.52924	-4.59971	7.81742	7.13011e-66	148.949	56	-3.53532	12.7758	3.88994e-48	106.987	243	-3.17677	7.92225	1.04977e-70	158.891	233	-3.81742	6.87407	1.44527e-61	137.449	380	-3.77687	1.68031	5.12753e-70	158.329	79	-4.02212	7.81742	9.69528e-70	157.773	66	-7.50289	7.81742	1.96608e-31
255747	predicted small secreted cysteine-rich protein	SP	0	461.867	-2.63201	0.0905485	2.72256	DOWN.RbtWT.DownMut	-1	1	13.9381	461.867	-2.63201	-1	1	13.9381	-3.08968	14.1631	1.04703e-52	116.987	361	-1.68576	19.2937	1.02345e-39	86.5931	671	-2.18114	14.3034	2.201e-73	165.347	174	-1.82056	13.5059	3.26003e-65	146.189	260	-2.36518	7.97443	1.61217e-53	118.522	499	-2.54293	14.1631	2.88166e-54	120.363	442	-4.73884	14.1631	2.66743e-23
31493	putative Ferredoxin-NADP reductase	Other	0	239.933	-3.46107	-0.7567	2.70437	DOWN.RbtWT.DownMut	-1	1	7.26746	239.933	-3.46107	-1	1	7.26746	-3.66701	7.56298	1.30544e-56	126.503	206	-2.89576	12.5007	4.15797e-46	102.055	317	-2.47362	7.67081	1.29826e-66	149.04	351	-3.36501	6.5707	7.65223e-62	138.097	375	-2.71642	1.44102	1.44322e-60	135.56	229	-3.1606	7.56298	1.64348e-62	140.393	152	-5.94904	7.56298	4.88558e-41
79473	GH16, putative endo-1,3(4)-beta-glucanase	SP	0	507.816	-2.87151	-0.195939	2.67557	DOWN.RbtWT.DownMut	-1	1	9.60196	507.816	-2.87151	-1	1	9.60196	-3.27966	9.84801	2.02344e-52	116.294	374	-1.93851	14.9347	1.22434e-41	91.2319	536	-1.90726	9.95735	3.25946e-66	148.076	367	-2.13623	9.10841	8.24546e-65	145.232	271	-2.52422	3.66924	3.50321e-54	120.116	471	-2.71481	9.84801	2.27138e-54	120.619	436	-5.59989	9.84801	2.91956e-22
301291	hypothetical protein	OTHER	0	415.987	-3.18099	-0.508753	2.67224	DOWN.RbtWT.DownMut	-1	1	7.65801	415.987	-3.18099	-1	1	7.65801	-3.50182	7.94324	3.51931e-53	118.139	338	-2.5108	12.9105	5.97091e-43	94.4206	456	-2.22112	8.04455	3.34533e-65	145.636	406	-2.8101	7.02078	5.00301e-61	136.134	410	-2.68187	1.80049	8.15427e-56	124.07	391	-2.98146	7.94324	5.10673e-56	124.622	354	-5.55978	7.94324	7.46843e-32
186317	NADH-ubiquinone oxidoreductase chain 4L	OTHER	3	537.48	-2.27809	0.351434	2.62952	DOWN.RbtWT.DownMut	-1	1	11.6006	537.48	-2.27809	-1	1	11.6006	-2.78687	11.8329	3.22857e-53	118.228	336	-1.37088	16.956	8.4151e-30	62.5872	1982	-1.39989	11.9415	1.67344e-59	131.917	717	-1.48603	11.1635	8.68679e-60	133.152	467	-2.01347	5.64445	1.88489e-54	120.762	459	-2.18687	11.8329	2.24315e-52	115.852	521	-4.7026	11.8329	4.72043e-38
139235	LETM1-like protein	mTP	1	445.53	-3.52334	-0.90654	2.6168	DOWN.RbtWT.DownMut	-1	1	6.40531	445.53	-3.52334	-1	1	6.40531	-3.76781	6.75116	7.97058e-53	117.282	352	-3.01442	11.5349	1.29759e-45	100.855	338	-2.49994	6.85401	3.67766e-62	138.305	551	-3.4445	5.46136	3.10165e-52	115.027	951	-2.74841	0.733443	2.04992e-58	130.341	297	-3.19243	6.75116	1.58501e-57	128.307	286	-5.9959	6.75116	2.17349e-31
136201	hypothetical protein	OTHER	0	262.78	-3.6987	-1.11445	2.58425	DOWN.UpWT.DownMut	-1	1	7.92081	262.78	-3.6987	-1	1	7.92081	-3.77378	8.1964	1.34877e-51	114.268	427	-3.03308	13.1979	2.9393e-50	112.175	178	-2.4842	8.30785	1.20723e-66	149.12	350	-3.51031	7.29657	6.21125e-65	145.53	266	-2.69798	2.05412	4.59399e-51	112.652	612	-3.17219	8.1964	3.13414e-54	120.275	444	-7.2194	8.1964	7.2512e-50
301541	putative ADP,ATP carrier protein	OTHER	4	676.174	-2.42706	0.0729513	2.50001	DOWN.RbtWT.DownMut	-1	1	11.2191	676.174	-2.42706	-1	1	11.2191	-2.95784	11.455	3.39953e-51	113.295	449	-1.58551	16.5743	1.38615e-35	76.5751	1074	-1.63822	11.5476	3.16856e-64	143.3	442	-1.77224	10.7798	3.70789e-63	141.267	322	-2.25612	5.26672	3.58824e-52	115.274	572	-2.43949	11.455	1.93266e-52	115.996	518	-4.33999	11.455	1.1521e-18
174147	C2 domain-containing protein	OTHER	0	177.011	-3.63014	-1.15038	2.47975	DOWN.UpWT.DownMut	-1	1	8.78378	177.011	-3.63014	-1	1	8.78378	-3.9849	9.04062	8.6484e-60	134.305	122	-2.72793	14.0916	6.14314e-50	111.395	186	-2.58469	9.14975	1.96709e-77	175.136	108	-2.95594	8.25837	2.36821e-71	160.908	132	-3.2394	2.8649	6.36951e-64	143.683	153	-3.43806	9.04062	8.83256e-64	143.415	137	-6.48004	9.04062	7.47514e-30
133842	succinate dehydrogenase/fumarate reductase iron-sulfur protein	mTP	0	54.2009	-4.49941	-2.05971	2.4397	DOWN.UpWT.DownMut	-1	1	8.59819	54.2009	-4.49941	-1	1	8.59819	-4.80704	8.85459	5.89224e-67	151.637	46	-3.49309	13.9073	2.39613e-58	131.806	57	-3.24497	8.9672	1.27069e-86	197.364	32	-3.7657	8.07075	4.68912e-80	181.873	37	-4.01392	2.67832	4.09198e-73	165.88	50	-4.22602	8.85459	6.70955e-74	167.811	39	-7.94515	8.85459	1.81644e-38
143286	putative protein of prohibitin family	mTP	0	807.586	-2.6855	-0.31947	2.36603	DOWN.RbtWT.DownMut	-1	1	7.05948	807.586	-2.6855	-1	1	7.05948	-2.94253	7.36259	1.33605e-44	97.3207	999	-2.15469	12.2799	5.05877e-39	84.9017	721	-1.79714	7.46443	1.74375e-53	117.404	1252	-2.54124	6.33419	1.69144e-53	118.061	847	-2.01277	1.25008	5.85413e-46	100.361	1001	-2.40575	7.36259	8.50751e-48	104.843	805	-4.94438	7.36259	2.67141e-35
144531	ATP synthase atpA, alpha chain, mitochondrial precursor	mTP	0	157.419	-3.87119	-1.52656	2.34463	DOWN.UpWT.DownMut	-1	1	8.97793	157.419	-3.87119	-1	1	8.97793	-4.16796	9.22834	1.8343e-70	160.177	26	-2.94141	14.3011	5.94793e-42	91.9956	514	-2.77093	9.33705	4.08415e-59	130.94	750	-3.14724	8.47496	3.24423e-57	127.015	576	-3.45842	3.04737	7.24171e-76	172.535	34	-3.64786	9.22834	1.51694e-74	169.322	36	-6.96454	9.22834	7.16445e-36
299189	FAD-binding domain-containing protein	SP	0	444.519	-3.2553	-0.930592	2.3247	DOWN.RbtWT.DownMut	-1	1	9.92947	444.519	-3.2553	-1	1	9.92947	-3.86716	10.1898	1.39851e-56	126.424	209	-2.48831	15.2508	3.7791e-46	102.156	315	-2.32192	10.2915	4.91842e-68	152.484	298	-2.65666	9.33584	4.24678e-57	126.738	581	-3.14503	4.05882	6.55733e-63	141.242	171	-3.33453	10.1898	1.36181e-60	135.735	196	-4.97346	10.1898	1.16265e-08
150123	putative peptidase_C14 domain-containing protein	OTHER	0	484.991	-3.03476	-0.724897	2.30986	DOWN.RbtWT.DownMut	-1	1	9.34673	484.991	-3.03476	-1	1	9.34673	-3.51775	9.59349	1.06328e-51	114.532	416	-2.15974	14.6769	2.14233e-48	107.612	236	-2.03148	9.70091	1.56284e-64	144.024	431	-2.34714	8.8585	1.2184e-63	142.449	301	-2.76864	3.4104	2.53658e-53	118.052	508	-2.95348	9.59349	2.73168e-54	120.426	441	-5.46506	9.59349	5.91625e-22
319832	probable homocitrate synthase	OTHER	0	65.238	-4.01571	-1.71693	2.29878	DOWN.UpWT.DownMut	-1	1	9.38272	65.238	-4.01571	-1	1	9.38272	-4.19532	9.62613	2.85509e-59	133.014	137	-3.00039	14.7137	2.58882e-59	134.155	51	-2.72019	9.74914	3.08835e-81	184.293	70	-3.2383	8.89446	1.68762e-79	180.494	43	-3.43426	3.44334	2.52106e-61	137.379	212	-3.65839	9.62613	1.59271e-63	142.799	141	-7.86314	9.62613	1.00606e-58
297580	hypothetical protein	OTHER	0	340.304	-2.53535	-0.281671	2.25368	DOWN.RbtWT.DownMut	-1	1	11.3424	340.304	-2.53535	-1	1	11.3424	-3.08152	11.5766	4.98096e-56	125.102	221	-1.6927	16.6962	3.59051e-40	87.6691	639	-1.80443	11.6808	4.71893e-74	166.965	161	-1.84904	10.9017	1.25847e-73	166.409	94	-2.36835	5.38827	6.43138e-59	131.547	284	-2.54272	11.5766	6.65935e-58	129.21	276	-4.4087	11.5766	9.97001e-19
144355	related to half-sized multidrug resistance proteins, ABC superfamily	mTP	6	313.054	-3.13018	-0.980101	2.15007	DOWN.RbtWT.DownMut	-1	1	7.82025	313.054	-3.13018	-1	1	7.82025	-3.56638	8.0968	7.48442e-56	124.668	227	-2.38101	13.0888	2.34809e-43	95.3895	439	-2.12876	8.2055	1.82769e-68	153.524	285	-2.64627	7.21473	6.21125e-65	145.526	267	-2.75928	1.94228	9.97782e-60	133.508	257	-2.98637	8.0968	2.44008e-59	132.715	225	-5.44317	8.0968	2.91252e-31
297513	putative lysophospholipase precursor	SP	0	826.751	-2.3657	-0.282425	2.08328	DOWN.RbtWT.DownMut	-1	1	14.7594	826.751	-2.3657	-1	1	14.7594	-2.68907	14.9845	1.37553e-45	99.7178	882	-1.26818	20.1156	5.95073e-25	50.928	3116	-1.53772	15.1222	2.979e-48	104.834	1936	-1.43947	14.3284	6.75906e-56	123.855	656	-1.95207	8.79584	1.386e-46	101.88	929	-2.14418	14.9845	3.48588e-49	108.199	708	-5.52923	14.9845	1.1731e-42
35737	FAD-dependent oxidoreductase	OTHER	0	17.5051	-4.94783	-2.86849	2.07934	DOWN.UpWT.DownMut	-1	1	8.61167	17.5051	-4.94783	-1	1	8.61167	-5.09122	8.86944	4.391e-79	181.107	5	-3.84102	13.9205	7.41666e-58	130.643	61	-3.66631	8.97946	4.23198e-84	191.25	47	-4.09327	8.07746	1.36866e-77	176.1	48	-4.31818	2.69593	2.35801e-88	203.161	3	-4.52772	8.86944	2.47642e-85	196.59	2	-9.09708	8.86944	2.95206e-42
245031	putative atypical/ABC1/ABC1-C protein kinase	OTHER	1	657.366	-2.70038	-0.638068	2.06231	DOWN.RbtWT.DownMut	-1	1	8.14228	657.366	-2.70038	-1	1	8.14228	-3.15204	8.40704	3.04874e-50	110.991	503	-1.96237	13.4343	3.50582e-42	92.5506	504	-1.72483	8.52089	1.98685e-56	124.487	955	-2.1648	7.58066	5.10404e-56	124.147	645	-2.36863	2.23903	5.46738e-50	110.065	675	-2.59746	8.40704	1.03453e-50	111.844	610	-4.93255	8.40704	1.38886e-29
297394	fumarate hydratase	OTHER	0	9.8854	-4.7858	-2.72515	2.06065	DOWN.UpWT.DownMut	-1	1	10.0706	9.8854	-4.7858	-1	1	10.0706	-4.93692	10.309	6.15154e-74	168.48	17	-3.65558	15.4138	8.35612e-68	154.673	14	-3.47442	10.4232	5.93419e-101	231.792	4	-3.86984	9.6072	2.10479e-97	222.852	2	-4.20989	4.12276	3.92525e-81	185.119	19	-4.40256	10.309	3.19439e-81	185.386	15	-8.95139	10.309	3.12379e-55
298345	cytochrome c1, heme protein, mitochondrial precursor	mTP	0	392.349	-3.4409	-1.4319	2.00901	DOWN.UpWT.DownMut	-1	1	7.48336	392.349	-3.4409	-1	1	7.48336	-3.7642	7.76744	4.62805e-51	112.971	457	-2.68953	12.7382	5.87448e-45	99.2579	368	-2.34089	7.87926	3.59049e-65	145.561	408	-3.00148	6.83706	3.32926e-61	136.56	402	-2.95976	1.62663	6.75301e-56	124.27	388	-3.23765	7.76744	2.50116e-56	125.388	336	-6.09283	7.76744	1.05536e-34
297870	hypothetical protein	OTHER	0	313.654	-3.44845	-1.44547	2.00298	DOWN.UpWT.DownMut	-1	1	9.44368	313.654	-3.44845	-1	1	9.44368	-3.80952	9.68876	1.94351e-60	135.886	111	-2.50231	14.778	3.86676e-41	90.0241	572	-2.40547	9.79743	7.80181e-62	137.514	568	-2.68385	8.95798	9.03513e-59	130.726	508	-3.09329	3.50607	1.04043e-65	148.058	117	-3.28621	9.68876	1.70576e-65	147.537	113	-6.35851	9.68876	1.43448e-26
302651	saccharopine dehydrogenase	OTHER	0	131.4	-3.25861	-1.30209	1.95652	DOWN.UpWT.DownMut	-1	1	9.86225	131.4	-3.25861	-1	1	9.86225	-3.64217	10.1008	1.25882e-58	131.426	153	-2.33247	15.2023	1.22011e-50	113.098	170	-2.23404	10.2211	2.31151e-78	177.417	93	-2.51112	9.39551	9.54596e-74	166.722	92	-2.90955	3.91434	1.14108e-61	138.225	201	-3.09658	10.1008	1.63479e-61	137.936	180	-6.08433	10.1008	6.44068e-46
301414	putative 6-phosphogluconate dehydrogenase	OTHER	0	87.2438	-3.34229	-1.38875	1.95354	DOWN.UpWT.DownMut	-1	1	11.3668	87.2438	-3.34229	-1	1	11.3668	-3.77768	11.5999	1.43491e-67	153.163	40	-2.37228	16.7203	4.86488e-50	111.644	183	-2.41343	11.7086	3.86793e-80	181.658	79	-2.54083	10.927	8.11227e-79	178.915	45	-3.0502	5.41154	1.00429e-73	167.4	44	-3.23152	11.5999	5.35855e-71	160.8	56	-6.01011	11.5999	6.23399e-32
147695	nucleolar protein NOP58	OTHER	0	554.31	-2.3133	-0.378224	1.93507	DOWN.RbtWT.DownMut	-1	1	12.1356	554.31	-2.3133	-1	1	12.1356	-2.84993	12.3661	6.22065e-55	122.399	266	-1.47244	17.4919	1.03932e-30	64.7829	1798	-1.50799	12.4798	1.44989e-57	127.207	869	-1.62517	11.7015	4.25518e-62	138.709	366	-2.15964	6.17749	4.84711e-59	131.848	281	-2.3235	12.3661	9.84223e-56	123.928	367	-4.25442	12.3661	7.01945e-28
130396	Major facilitator superfamily transporter	OTHER	12	680.928	-3.44037	-1.51408	1.92629	DOWN.UpWT.DownMut	-1	1	6.72844	680.928	-3.44037	-1	1	6.72844	-3.69494	7.0683	6.75805e-51	112.571	467	-2.71746	11.8728	5.13133e-42	92.1543	511	-2.52665	7.15173	6.75273e-60	132.84	692	-3.09526	5.83942	7.43391e-47	102.12	1526	-2.84723	1.03025	1.06178e-56	126.22	353	-3.19686	7.0683	3.55697e-53	117.757	486	-6.00417	7.0683	1.47448e-24
146755	related to phosphatidylserine decarboxylase family proteins	OTHER	0	567.558	-2.64423	-0.751741	1.89249	DOWN.RbtWT.DownMut	-1	1	11.9761	567.558	-2.64423	-1	1	11.9761	-2.66616	12.2024	2.41866e-50	111.23	499	-1.35161	17.3202	2.33522e-37	80.8766	865	-1.24113	12.3675	2.40372e-64	143.581	439	-1.55293	11.5228	5.13479e-68	152.949	187	-1.9314	6.01514	2.33306e-50	110.957	652	-2.11688	12.2024	3.04537e-50	110.721	639	-7.64949	12.2024	2.96201e-26
161217	related to cross-pathway control protein 1 CPC1/Gcn4	OTHER	0	38.0623	-4.26656	-2.38464	1.88192	DOWN.UpWT.DownMut	-1	1	9.92199	38.0623	-4.26656	-1	1	9.92199	-4.44532	10.1606	1.42589e-63	143.491	72	-3.14247	15.2631	2.28796e-70	161.143	7	-3.01683	10.2784	2.05181e-87	199.363	27	-3.35207	9.45662	2.14017e-80	182.734	36	-3.71365	3.97407	4.12172e-65	146.619	125	-3.93628	10.1606	8.11051e-67	150.793	90	-8.25929	10.1606	5.35344e-54
40794	putative HAD-superfamily class IIA hydrolase	mTP	0	701.599	-2.62499	-0.781887	1.84311	DOWN.RbtWT.DownMut	-1	1	6.81292	701.599	-2.62499	-1	1	6.81292	-2.88896	7.12438	4.49921e-47	103.312	744	-2.15769	12.0126	1.75632e-40	88.4152	623	-1.74725	7.2365	3.49369e-57	126.313	903	-2.52863	6.03346	2.55974e-54	120.058	767	-1.95472	1.03468	2.34943e-49	108.561	713	-2.3595	7.12438	5.15979e-50	110.173	654	-4.7382	7.12438	2.5515e-32
127809	putative ribosome biogenesis protein - Nop56p/Sik1p	OTHER	0	468.236	-3.54009	-1.70597	1.83412	DOWN.UpWT.DownMut	-1	1	7.00343	468.236	-3.54009	-1	1	7.00343	-3.86646	7.31262	6.46739e-53	117.498	349	-2.89652	12.2055	6.59634e-42	91.8845	519	-2.4223	7.41736	1.48802e-60	134.427	653	-3.30853	6.25026	3.23169e-55	122.23	692	-2.90327	1.213	9.09468e-58	128.766	324	-3.28634	7.31262	1.06271e-56	126.302	317	-6.09724	7.31262	4.65163e-32
183874	hypothetical protein	OTHER	0	789.264	-2.78311	-0.961217	1.8219	DOWN.RbtWT.DownMut	-1	1	11.1651	789.264	-2.78311	-1	1	11.1651	-3.23904	11.3992	9.51999e-48	104.962	671	-1.84879	16.5192	7.75434e-38	82.0584	803	-1.92632	11.504	1.13439e-63	141.986	465	-2.00948	10.7236	1.48605e-57	127.827	563	-2.51885	5.21102	3.20819e-47	103.429	856	-2.69369	11.3992	2.05699e-49	108.728	690	-5.24562	11.3992	1.05428e-21
260803	putative Las1-domain-containing protein	OTHER	0	640.605	-2.59163	-0.795132	1.7965	DOWN.RbtWT.DownMut	-1	1	8.33006	640.605	-2.59163	-1	1	8.33006	-3.02671	8.59062	6.81953e-52	115.012	401	-1.86013	13.6342	1.07989e-35	76.8257	1067	-1.65418	8.69911	1.88499e-54	119.724	1152	-2.08293	7.78759	2.01222e-53	117.881	852	-2.28576	2.41762	1.23571e-54	121.201	451	-2.50411	8.59062	2.51987e-53	118.114	479	-4.72757	8.59062	1.95481e-33
150819	Alanine aminotransferase	OTHER	0	674.899	-3.04784	-1.28818	1.75966	DOWN.UpWT.DownMut	-1	1	7.58855	674.899	-3.04784	-1	1	7.58855	-3.41389	7.86746	3.36668e-48	106.06	635	-2.30234	12.8539	1.06641e-38	84.1297	742	-2.01825	7.98229	8.19486e-57	125.398	935	-2.58525	6.96078	7.06078e-53	116.554	909	-2.63904	1.72049	3.07335e-53	117.852	514	-2.90551	7.86746	5.93946e-54	119.618	453	-5.47064	7.86746	3.52036e-31
289435	Prolyl-tRNA synthetase	OTHER	0	518.535	-3.03216	-1.34001	1.69215	DOWN.UpWT.DownMut	-1	1	7.56431	518.535	-3.03216	-1	1	7.56431	-3.40551	7.84694	1.00056e-50	112.155	478	-2.3812	12.8184	4.59808e-46	101.941	322	-2.03055	7.96222	3.00921e-61	136.101	607	-2.69541	6.92508	2.41943e-60	134.501	435	-2.59472	1.70365	2.28413e-52	115.753	562	-2.88134	7.84694	2.50765e-52	115.723	526	-5.23637	7.84694	2.03099e-29
249655	hypothetical protein	OTHER	0	429.725	-3.07184	-1.38385	1.68799	DOWN.UpWT.DownMut	-1	1	7.92889	429.725	-3.07184	-1	1	7.92889	-3.42727	8.20036	1.89181e-51	113.912	435	-2.33861	13.2063	1.16742e-43	96.14	418	-2.02811	8.31554	3.30752e-61	136	612	-2.64427	7.33798	4.7928e-60	133.775	454	-2.58234	2.04137	1.13435e-50	111.719	630	-2.86926	8.20036	5.98546e-52	114.814	545	-5.61302	8.20036	1.09858e-40
272976	MFS oligopeptide transporter	OTHER	9	531.868	-3.00531	-1.33178	1.67353	DOWN.UpWT.DownMut	-1	1	7.83249	531.868	-3.00531	-1	1	7.83249	-3.48781	8.11154	1.23307e-55	124.15	231	-2.23564	13.0955	7.38977e-39	84.5126	730	-2.06981	8.22155	2.9717e-63	140.956	490	-2.43478	7.21028	1.18331e-53	118.435	834	-2.81895	1.96547	2.93605e-60	134.814	237	-3.00927	8.11154	3.81248e-59	132.226	235	-4.98092	8.11154	8.43689e-19
127861	FAD dependent oxidoreductase	SP	0	770.476	-2.93105	-1.25982	1.67123	DOWN.UpWT.DownMut	-1	1	7.07369	770.476	-2.93105	-1	1	7.07369	-3.31726	7.37862	7.84718e-50	109.992	532	-2.33851	12.293	1.02822e-40	88.9953	598	-1.90374	7.51492	9.399e-53	115.647	1339	-2.61637	6.26885	1.07808e-45	99.3258	1679	-2.46452	1.30321	2.31961e-54	120.55	464	-2.78018	7.37862	9.69569e-56	123.948	366	-5.09677	7.37862	4.41191e-26
160345	hypothetical protein	OTHER	0	329.897	-3.5175	-1.86093	1.65656	DOWN.UpWT.DownMut	-1	1	8.26712	329.897	-3.5175	-1	1	8.26712	-3.91786	8.53188	7.34736e-58	129.546	173	-2.60821	13.5615	1.31951e-46	103.274	295	-2.47056	8.64616	1.78232e-66	148.709	354	-2.8207	7.69545	3.40325e-58	129.35	533	-3.17024	2.37104	2.3694e-62	139.897	182	-3.35598	8.53188	5.29505e-62	139.11	171	-6.27892	8.53188	1.7974e-25
259253	Alanine-glyoxylate aminotransferase AGT1	OTHER	0	625.359	-2.82928	-1.21259	1.61668	DOWN.UpWT.DownMut	-1	1	8.35956	625.359	-2.82928	-1	1	8.35956	-3.32523	8.61926	1.45448e-52	116.637	369	-2.06441	13.662	7.5024e-42	91.7581	520	-1.86599	8.73325	8.14204e-60	132.648	698	-2.26024	7.81771	4.48643e-56	124.283	641	-2.57324	2.44621	6.61724e-54	119.449	483	-2.77062	8.61926	3.16683e-54	120.263	445	-4.94521	8.61926	1.30885e-22
149861	Flavin-containing monooxygenase	OTHER	0	638.515	-2.93378	-1.3452	1.58857	DOWN.UpWT.DownMut	-1	1	6.8483	638.515	-2.93378	-1	1	6.8483	-3.35143	7.16415	2.99687e-55	123.19	249	-2.4153	12.0413	9.00419e-37	79.4468	934	-2.0305	7.26407	7.65009e-54	118.271	1212	-2.77019	6.06259	2.23915e-49	108.173	1221	-2.46644	1.07768	2.42221e-57	127.741	337	-2.81399	7.16415	4.1085e-56	124.853	349	-4.68858	7.16415	1.42796e-27
299162	serine palmitoyltransferase	SP	2	48.9708	-4.42995	-2.84425	1.58569	DOWN.UpWT.DownMut	-1	1	7.38913	48.9708	-4.42995	-1	1	7.38913	-4.67041	7.68156	1.498e-68	155.647	31	-3.59619	12.6222	8.31849e-59	132.938	53	-3.15316	7.79484	9.53606e-83	187.935	58	-4.04026	6.7075	4.41741e-77	174.888	50	-3.71059	1.55474	1.83857e-75	171.598	35	-4.06043	7.68156	1.06039e-75	172.15	30	-7.77859	7.68156	8.62506e-42
260363	putative ketol-acid reductoisomerase	mTP	0	128.034	-3.67557	-2.09711	1.57846	DOWN.UpWT.DownMut	-1	1	10.7748	128.034	-3.67557	-1	1	10.7748	-4.02674	11.0093	2.21355e-58	130.834	158	-2.65048	16.1251	1.20192e-54	122.836	98	-2.63633	11.1211	2.95431e-82	186.736	62	-2.82248	10.3284	2.70453e-76	172.901	62	-3.29919	4.82113	9.99468e-61	135.933	227	-3.49062	11.0093	4.49174e-62	139.287	169	-6.80314	11.0093	6.04427e-38
144950	related to urea active transporter	OTHER	15	621.21	-2.83025	-1.27273	1.55752	DOWN.UpWT.DownMut	-1	1	7.94092	621.21	-2.83025	-1	1	7.94092	-3.00477	8.21368	1.87184e-51	113.926	434	-2.1571	13.223	2.04297e-33	71.3128	1365	-1.76012	8.32564	8.30126e-46	98.9936	2343	-2.51403	7.33147	1.55419e-49	108.571	1198	-2.06401	2.06525	3.9281e-53	117.594	521	-2.41791	8.21368	5.81572e-55	122.058	404	-5.89381	8.21368	1.12085e-43
183698	FAS1 domain-containing protein	OTHER	0	337.422	-3.02926	-1.52225	1.50701	DOWN.UpWT.DownMut	-1	1	8.43503	337.422	-3.02926	-1	1	8.43503	-3.41785	8.7008	2.55119e-55	123.367	246	-2.25293	13.7217	1.43553e-42	93.4813	483	-2.03876	8.81502	2.37836e-67	150.81	330	-2.52171	7.87104	1.65176e-67	151.708	199	-2.60215	2.53501	4.11564e-56	124.788	378	-2.85617	8.7008	1.01922e-56	126.349	315	-5.51527	8.7008	1.05965e-32
164408	Glucose-6-phosphate isomerase	OTHER	0	430.037	-2.80748	-1.31168	1.4958	DOWN.UpWT.DownMut	-1	1	8.59533	430.037	-2.80748	-1	1	8.59533	-3.24409	8.85173	8.04243e-52	114.826	409	-1.98412	13.9047	2.25587e-39	85.7485	697	-1.8551	8.96253	2.74167e-66	148.268	362	-2.20591	8.06998	4.73089e-62	138.598	367	-2.47586	2.6749	5.43809e-55	122.049	440	-2.68674	8.85173	5.59295e-55	122.097	403	-5.2005	8.85173	1.37807e-34
37736	Flavin-containing monooxygenase	OTHER	0	291.846	-3.52185	-2.03885	1.483	DOWN.UpWT.DownMut	-1	1	8.27153	291.846	-3.52185	-1	1	8.27153	-3.44192	8.54165	4.91391e-55	122.663	259	-2.7379	13.5581	3.01477e-48	107.263	238	-2.30838	8.65402	8.71674e-64	142.259	458	-3.22648	7.66902	6.35161e-65	145.486	268	-2.47553	2.39465	1.6049e-55	123.344	412	-2.91964	8.54165	1.44239e-56	125.972	325	-7.5431	8.54165	6.23953e-40
149341	hypothetical Hsp70	mTP	0	674.217	-3.30959	-1.82874	1.48086	DOWN.UpWT.DownMut	-1	1	6.37213	674.217	-3.30959	-1	1	6.37213	-3.59988	6.7198	8.86552e-51	112.286	474	-2.84859	11.4982	3.46472e-38	82.8999	775	-2.1548	6.82829	1.46727e-53	117.585	1246	-3.54161	5.41185	3.23807e-48	105.391	1351	-2.46247	0.707211	1.84983e-53	118.387	503	-3.01643	6.7198	4.87926e-55	122.245	400	-5.5434	6.7198	3.43531e-33
149877	putative acetolactate synthase protein or other thiamine pyrophosphate-requiring enzyme	mTP	0	343.6	-2.66501	-1.19597	1.46904	DOWN.UpWT.DownMut	-1	1	10.555	343.6	-2.66501	-1	1	10.555	-3.06677	10.7886	9.0227e-49	107.436	597	-1.70956	15.9027	2.07889e-41	90.6729	552	-1.65542	10.9119	1.34835e-66	149.003	353	-1.88485	10.1034	4.97799e-66	148.159	238	-2.34317	4.60081	4.17918e-49	107.951	729	-2.52787	10.7886	9.30915e-51	111.963	609	-5.46744	10.7886	8.80646e-50
213593	Permease of the drug/metabolite transporter (DMT) superfamily	OTHER	8	779.573	-2.25187	-0.840374	1.41149	DOWN.RbtWT.DownMut	-1	1	8.97381	779.573	-2.25187	-1	1	8.97381	-2.6527	9.22246	2.2222e-46	101.63	806	-1.45175	14.2981	2.11069e-34	73.7181	1215	-1.28765	9.33821	3.88007e-53	116.578	1284	-1.67015	8.47153	4.44565e-54	119.469	790	-1.89108	3.04148	3.49049e-44	96.1077	1152	-2.11032	9.22246	1.62562e-45	99.3522	1006	-4.69941	9.22246	3.4767e-41
131379	related to pleiotropic drug resistance proteins, ABC superfamily	OTHER	11	819.055	-2.27547	-0.867717	1.40776	DOWN.RbtWT.DownMut	-1	1	8.80455	819.055	-2.27547	-1	1	8.80455	-2.95912	9.05921	4.2771e-51	113.052	456	-1.59937	14.1215	3.01575e-42	92.7014	502	-1.49444	9.16346	9.62446e-59	130.047	783	-1.75105	8.2868	7.42702e-56	123.746	660	-2.18531	2.88247	8.26351e-53	116.821	539	-2.38588	9.05921	1.31858e-51	114.011	561	-3.55314	9.05921	3.20099e-11
297070	Actin	OTHER	0	154.658	-4.07653	-2.69649	1.38005	DOWN.UpWT.DownMut	-1	1	10.0123	154.658	-4.07653	-1	1	10.0123	-4.39317	10.252	1.24678e-60	136.35	109	-3.05017	15.3542	2.15837e-51	114.897	158	-2.96248	10.3607	3.24716e-74	167.359	158	-3.22779	9.54963	3.50248e-71	160.498	135	-3.66938	4.06524	2.68994e-64	144.633	140	-3.85285	10.252	1.97583e-65	147.384	114	-7.37992	10.252	2.37523e-35
301876	hypothetical protein	OTHER	0	409.955	-3.11331	-1.74874	1.36458	DOWN.UpWT.DownMut	-1	1	7.7223	409.955	-3.11331	-1	1	7.7223	-3.45919	7.99939	9.83902e-55	121.895	280	-2.4083	12.9904	3.284e-41	90.1922	564	-2.03403	8.11129	2.75257e-59	131.379	739	-2.70104	7.10934	1.0265e-57	128.211	555	-2.56491	1.8469	1.28564e-55	123.586	402	-2.87345	7.99939	1.04899e-55	123.858	370	-5.75228	7.99939	2.65867e-39
300828	Translation elongation factor EF-1 alpha	OTHER	0	114.606	-4.8574	-3.55375	1.30366	DOWN.UpWT.DownMut	-1	1	11.71	114.606	-4.8574	-1	1	11.71	-5.01991	11.9405	8.81118e-61	136.737	104	-3.62228	17.0635	6.78152e-54	120.981	112	-3.55432	12.0621	1.10927e-73	166.075	167	-3.79783	11.2708	4.94263e-73	164.907	108	-4.2993	5.75211	5.23607e-64	143.939	144	-4.47825	11.9405	2.79895e-65	147.017	116	-9.22992	11.9405	5.40748e-47
288555	hypothetical protein	OTHER	0	693.063	-2.47472	-1.18365	1.29107	DOWN.UpWT.DownMut	-1	1	7.8574	693.063	-2.47472	-1	1	7.8574	-2.88047	8.1269	8.37144e-53	117.232	353	-1.76951	13.1413	5.30259e-36	77.5771	1028	-1.50924	8.24343	4.11899e-52	114.1	1419	-2.01236	7.27074	7.45951e-50	109.314	1173	-2.05858	1.96564	1.06465e-52	116.545	546	-2.31757	8.1269	6.63043e-52	114.708	548	-4.77533	8.1269	2.3937e-34
150843	Neutral/alkaline non-lysosomal ceramidase	SP	1	232.235	-3.2676	-1.97826	1.28934	DOWN.UpWT.DownMut	-1	1	8.32236	232.235	-3.2676	-1	1	8.32236	-3.49311	8.58229	1.85864e-53	118.813	326	-2.47001	13.6244	4.90471e-52	116.436	148	-2.04771	8.70347	5.94455e-68	152.281	303	-2.8029	7.76535	3.48073e-66	148.533	234	-2.62625	2.41642	2.27375e-52	115.751	561	-2.94097	8.58229	5.80053e-54	119.64	452	-6.49223	8.58229	2.52775e-50
317641	unique Trichoderma atroviride protein	OTHER	0	155.06	-3.04758	-1.76939	1.27819	DOWN.UpWT.DownMut	-1	1	9.14332	155.06	-3.04758	-1	1	9.14332	-3.41841	9.38843	5.59548e-58	129.841	169	-2.13151	14.4734	2.30348e-49	109.97	207	-2.00174	9.50533	5.1725e-76	171.743	123	-2.34705	8.65461	7.46223e-73	164.5	113	-2.67423	3.20457	3.9886e-61	136.888	219	-2.86385	9.38843	3.53389e-61	137.142	184	-5.89623	9.38843	3.02376e-43
299888	putative 14-3-3 protein	OTHER	0	280.815	-3.61341	-2.33983	1.27359	DOWN.UpWT.DownMut	-1	1	8.30377	280.815	-3.61341	-1	1	8.30377	-3.94377	8.56359	1.46909e-54	121.487	282	-2.72751	13.6046	8.95624e-56	125.538	85	-2.46825	8.68218	2.51642e-66	148.349	361	-2.97046	7.75732	6.70801e-64	143.062	295	-3.16809	2.39156	3.04823e-55	122.662	426	-3.38097	8.56359	2.46796e-56	125.406	335	-6.63485	8.56359	4.54314e-35
136041	putative beta tubulin	OTHER	0	803.097	-2.7735	-1.50316	1.27034	DOWN.UpWT.DownMut	-1	1	8.47053	803.097	-2.7735	-1	1	8.47053	-3.39789	8.73075	1.11531e-51	114.477	419	-2.04737	13.7712	1.47687e-36	78.9252	965	-1.93505	8.84274	1.14714e-57	127.457	862	-2.22435	7.92934	2.36231e-52	115.31	940	-2.65988	2.55823	5.3959e-56	124.502	384	-2.83196	8.73075	6.69575e-55	121.907	407	-4.31799	8.73075	4.46806e-16
302923	MAP kinase Tmk2/Mps1, cell-wall integrity kinase	OTHER	0	545.592	-3.30763	-2.04094	1.26669	DOWN.UpWT.DownMut	-1	1	6.85233	545.592	-3.30763	-1	1	6.85233	-3.53915	7.16726	1.20176e-51	114.396	422	-2.67788	12.046	4.89558e-40	87.3507	646	-2.27901	7.27247	4.21455e-58	128.507	828	-3.09297	6.0622	6.10847e-54	119.14	799	-2.67657	1.08384	1.12781e-54	121.302	448	-3.04892	7.16726	1.57824e-56	125.872	328	-5.83891	7.16726	1.37789e-32
298040	60S ribosomal protein L7	OTHER	0	569.074	-2.91825	-1.66362	1.25463	DOWN.UpWT.DownMut	-1	1	9.07917	569.074	-2.91825	-1	1	9.07917	-3.3731	9.32627	4.93984e-48	105.655	648	-2.08658	14.4046	1.68038e-43	95.7515	428	-1.9227	9.44297	6.03288e-63	140.201	508	-2.28764	8.58436	2.53913e-62	139.248	357	-2.6451	3.14345	1.36594e-48	106.725	755	-2.84298	9.32627	2.88756e-50	110.774	637	-5.26963	9.32627	7.09253e-30
140018	Pyrophosphate-dependent phosphofructo-1-kinase	OTHER	0	368.563	-3.06115	-1.83279	1.22836	DOWN.UpWT.DownMut	-1	1	8.33533	368.563	-3.06115	-1	1	8.33533	-3.39829	8.59506	1.71934e-55	123.776	242	-2.23009	13.6393	1.61083e-38	83.6926	754	-2.00394	8.70936	8.81584e-59	130.138	777	-2.48089	7.78997	1.65635e-55	122.913	678	-2.6018	2.42347	2.98234e-58	129.947	302	-2.84087	8.59506	2.45621e-58	130.253	263	-5.87218	8.59506	2.49142e-42
238239	O-methyltransferase	OTHER	0	807.611	-2.63545	-1.42909	1.20636	DOWN.UpWT.DownMut	-1	1	7.85635	807.611	-2.63545	-1	1	7.85635	-3.2166	8.13237	9.01909e-51	112.264	476	-1.97783	13.1236	9.26018e-38	81.8756	809	-1.75749	8.24507	4.07611e-57	126.136	911	-2.19078	7.24927	3.15392e-53	117.402	874	-2.43861	1.97942	1.34632e-55	123.532	405	-2.64649	8.13237	6.6986e-55	121.906	408	-4.22038	8.13237	1.33945e-15
301275	Elongation factor 2	OTHER	0	22.1788	-5.2277	-4.02168	1.20603	DOWN.UpWT.DownMut	-1	1	11.3494	22.1788	-5.2277	-1	1	11.3494	-5.39991	11.5826	4.391e-79	181.154	4	-4.05313	16.7026	1.81428e-59	134.525	50	-3.96417	11.6928	1.91781e-85	194.379	44	-4.24364	10.9081	2.30956e-81	184.929	33	-4.68207	5.39433	7.0483e-86	196.571	9	-4.8658	11.5826	2.8337e-83	190.424	10	-9.38522	11.5826	1.12085e-43
134723	Cleft lip and palate transmembrane protein 1 -like protein ??	OTHER	6	607.02	-2.75221	-1.56524	1.18697	DOWN.UpWT.DownMut	-1	1	8.05082	607.02	-2.75221	-1	1	8.05082	-3.27794	8.32239	5.59938e-54	120.06	309	-2.02479	13.3264	3.35754e-38	82.934	774	-1.85366	8.43494	8.34004e-60	132.614	700	-2.23443	7.46455	2.94535e-56	124.72	629	-2.53598	2.16273	2.84491e-57	127.569	342	-2.73936	8.32239	5.86644e-56	124.476	357	-4.59927	8.32239	1.9748e-21
132249	hypothetical protein	OTHER	0	379.367	-4.06641	-2.88193	1.18448	DOWN.UpWT.DownMut	-1	1	13.356	379.367	-4.06641	-1	1	13.356	-3.88575	13.5773	3.89466e-51	113.153	452	-2.57583	18.698	2.35478e-39	85.6971	698	-2.40412	13.7685	8.33542e-69	154.354	272	-2.76821	12.904	2.37379e-71	160.861	133	-3.16361	7.38962	4.01602e-56	124.816	376	-3.35238	13.5773	3.1926e-59	132.412	233	-10.315	13.5773	3.42552e-27
53983	Rpn4, transcription factor that stimulates expression of proteasome genes	OTHER	0	806.668	-2.82225	-1.64071	1.18154	DOWN.UpWT.DownMut	-1	1	6.93498	806.668	-2.82225	-1	1	6.93498	-3.27765	7.24668	1.8231e-51	113.954	433	-2.15862	12.1334	9.4469e-38	81.8484	812	-1.82049	7.34916	1.1438e-52	115.435	1352	-2.47152	6.17014	2.3963e-46	100.898	1591	-2.42208	1.15212	2.93299e-55	122.71	424	-2.72323	7.24668	2.64667e-53	118.065	480	-4.88215	7.24668	2.47067e-25
140571	hypothetical heavy metal ion homeostasis protein	OTHER	3	555.11	-2.43422	-1.25468	1.17954	DOWN.UpWT.DownMut	-1	1	7.8482	555.11	-2.43422	-1	1	7.8482	-2.86303	8.1202	6.51232e-51	112.613	465	-1.71946	13.1259	7.21593e-35	74.8305	1165	-1.48742	8.23439	6.66178e-58	128.036	844	-1.97229	7.25555	1.31962e-58	130.343	511	-2.0339	1.96099	2.09806e-51	113.457	603	-2.29935	8.1202	6.73731e-52	114.692	549	-4.66409	8.1202	3.31094e-39
318290	NRPS non-ribosomal peptide synthetase, putative ferrichrome synthetase	OTHER	0	414.554	-2.90708	-1.73614	1.17094	DOWN.UpWT.DownMut	-1	1	7.2834	414.554	-2.90708	-1	1	7.2834	-3.15362	7.57803	4.63824e-55	122.724	258	-2.30933	12.521	4.64398e-36	77.7143	1019	-1.93066	7.6845	6.74391e-54	118.403	1203	-2.7373	6.5892	2.92183e-53	117.485	870	-2.1531	1.45502	2.28695e-55	122.965	420	-2.54703	7.57803	2.34371e-57	127.906	289	-5.51851	7.57803	6.92315e-48
260330	unique Trichoderma atroviride protein	OTHER	0	87.8715	-4.50905	-3.3441	1.16496	DOWN.UpWT.DownMut	-1	1	7.97236	87.8715	-4.50905	-1	1	7.97236	-4.73167	8.24242	8.64888e-69	156.225	30	-3.60243	13.2523	6.51746e-52	116.144	150	-3.23236	8.36417	6.71568e-75	168.999	148	-3.93169	7.37501	2.47019e-68	153.719	180	-3.91748	2.08781	4.95201e-77	175.289	31	-4.19237	8.24242	5.31298e-75	170.425	35	-7.95539	8.24242	2.87133e-36
223478	putative N-terminal cooper fist DNA-binding domain-containing protein	OTHER	0	744.97	-3.04741	-1.88701	1.1604	DOWN.UpWT.DownMut	-1	1	6.52794	744.97	-3.04741	-1	1	6.52794	-3.19358	6.86959	1.5447e-46	102.02	788	-2.68058	11.6672	2.73826e-40	87.9612	630	-1.96941	6.9769	5.4032e-54	118.631	1194	-3.54521	5.6034	3.72076e-52	114.846	958	-1.98865	0.839254	4.07597e-47	103.173	874	-2.6556	6.86959	8.38185e-49	107.263	731	-5.29882	6.86959	1.31592e-35
227075	Chromodomain-helicase DNA-binding protein	OTHER	0	580.305	-2.42088	-1.2818	1.13908	DOWN.UpWT.DownMut	-1	1	9.95667	580.305	-2.42088	-1	1	9.95667	-2.86681	10.1952	1.62476e-54	121.38	283	-1.511	15.2974	1.44794e-30	64.4349	1829	-1.44279	10.3156	1.91019e-51	112.503	1500	-1.68546	9.4888	3.39884e-56	124.573	635	-2.1299	4.00919	5.84127e-58	129.238	314	-2.32084	10.1952	9.84223e-56	123.929	368	-4.98935	10.1952	7.15508e-35
245602	putative PIWI domain of Argonaute-like subfamily	OTHER	0	750.494	-2.97352	-1.8398	1.13372	DOWN.UpWT.DownMut	-1	1	7.85108	750.494	-2.97352	-1	1	7.85108	-3.34694	8.12327	4.40106e-47	103.34	740	-2.25232	13.1291	1.83587e-37	81.1328	856	-2.0039	8.23636	1.2228e-55	122.592	1031	-2.52654	7.25843	9.78707e-54	118.635	826	-2.55882	1.96385	2.46432e-49	108.505	715	-2.81715	8.12327	5.45827e-50	110.11	656	-5.30899	8.12327	8.39297e-33
299076	calcineurin binding protein, putative	OTHER	0	514.314	-2.36389	-1.23306	1.13083	DOWN.UpWT.DownMut	-1	1	13.6402	514.314	-2.36389	-1	1	13.6402	-2.85291	13.87	6.85446e-55	122.28	269	-1.4714	19.0001	5.37193e-37	79.993	905	-1.80156	13.9779	1.25152e-63	141.873	469	-1.6399	13.212	1.51224e-65	147.01	248	-2.13775	7.68134	9.09995e-58	128.775	325	-2.31106	13.87	1.84428e-54	120.849	431	-4.33264	13.87	2.66494e-21
132468	DNA-directed RNA polymerase III subunit RPC2	OTHER	0	818.705	-2.27622	-1.15578	1.12044	DOWN.UpWT.DownMut	-1	1	7.82106	818.705	-2.27622	-1	1	7.82106	-2.75334	8.09397	2.72335e-47	103.84	723	-1.6362	13.0954	9.27226e-37	79.4187	936	-1.35574	8.20985	4.72776e-54	118.774	1189	-1.86889	7.22382	2.16747e-57	127.436	569	-1.93611	1.93639	1.9531e-46	101.518	947	-2.19094	8.09397	1.99308e-47	103.956	835	-4.19235	8.09397	3.16895e-31
258734	hypothetical protein	OTHER	0	698.961	-3.17254	-2.06703	1.1055	DOWN.UpWT.DownMut	-1	1	5.64679	698.961	-3.17254	-1	1	5.64679	-3.22342	6.07918	1.41469e-45	99.6914	884	-2.92928	10.6347	1.99814e-39	85.8758	692	-2.16625	6.17971	2.84525e-59	131.332	741	-3.99628	4.24915	2.30538e-43	93.7533	2034	-1.89817	0.22643	5.0444e-53	117.329	527	-2.64104	6.07918	8.40491e-50	109.668	663	-5.35333	6.07918	7.36736e-38
298736	hypothetical protein	OTHER	0	755.431	-2.22412	-1.12604	1.09808	DOWN.UpWT.DownMut	-1	1	9.07081	755.431	-2.22412	-1	1	9.07081	-2.69337	9.31824	9.23783e-46	100.144	858	-1.42675	14.3973	4.09854e-32	68.1808	1551	-1.26353	9.43232	3.26443e-55	121.582	1067	-1.62208	8.5756	3.3507e-57	126.987	577	-1.92648	3.13573	2.79603e-44	96.3399	1144	-2.13122	9.31824	2.79718e-45	98.7898	1026	-4.50541	9.31824	2.28722e-41
157499	MAP kinase kinase PBS2, probably involved in osmosensing	OTHER	0	200.702	-3.94805	-2.85341	1.09463	DOWN.UpWT.DownMut	-1	1	8.04701	200.702	-3.94805	-1	1	8.04701	-4.24517	8.31529	1.54108e-58	131.207	155	-3.04085	13.3273	1.03736e-50	113.271	168	-2.74893	8.43665	6.57635e-71	159.375	229	-3.31313	7.46607	3.71688e-65	146.063	262	-3.42907	2.15324	1.83309e-63	142.576	161	-3.67544	8.31529	1.36458e-61	138.139	175	-7.18373	8.31529	1.57829e-36
151898	putative FAD-binding dehydrogenase	OTHER	0	588.523	-2.92545	-1.84549	1.07996	DOWN.UpWT.DownMut	-1	1	7.48704	588.523	-2.92545	-1	1	7.48704	-3.2269	7.77011	3.22655e-47	103.664	729	-2.28241	12.7399	7.84489e-43	94.129	464	-1.83325	7.892	5.91185e-55	120.944	1097	-2.70535	6.83408	6.53751e-59	131.06	504	-2.26499	1.63293	1.2991e-44	97.1474	1107	-2.66788	7.77011	1.51832e-47	104.237	826	-5.49737	7.77011	1.50205e-41
152750	hypothetical protein	OTHER	0	720.407	-2.65888	-1.61853	1.04036	DOWN.UpWT.DownMut	-1	1	8.67758	720.407	-2.65888	-1	1	8.67758	-3.12892	8.93216	2.47747e-49	108.798	557	-1.86484	13.9891	5.32641e-37	80.0063	904	-1.72289	9.04542	1.52204e-58	129.57	798	-2.06547	8.15784	6.8388e-55	121.443	718	-2.40289	2.75419	2.36317e-50	110.941	653	-2.60753	8.93216	6.83988e-51	112.271	604	-4.81965	8.93216	4.5735e-29
285124	putative ankyrin repeat protein	OTHER	0	644.517	-2.20959	-1.18311	1.02647	DOWN.UpWT.DownMut	-1	1	9.66229	644.517	-2.20959	-1	1	9.66229	-2.64548	9.90247	1.66998e-47	104.368	696	-1.36003	14.9992	1.36357e-32	69.3264	1481	-1.26156	10.0233	2.03055e-58	129.272	810	-1.54183	9.18947	2.18742e-59	132.185	488	-1.91249	3.71667	2.64613e-47	103.63	849	-2.11141	9.90247	3.37216e-48	105.81	772	-4.63433	9.90247	4.51422e-40
255992	2OG-Fe dioxygenase family protein	OTHER	0	343.1	-3.53393	-2.51873	1.0152	DOWN.UpWT.DownMut	-1	1	11.1941	343.1	-3.53393	-1	1	11.1941	-3.37867	11.4342	2.7933e-53	118.386	333	-2.24232	16.5198	9.96635e-48	105.984	259	-2.26158	11.5764	3.11438e-78	177.09	95	-2.46578	10.7001	5.53548e-70	157.608	156	-2.57385	5.25983	4.94476e-53	117.345	526	-2.81676	11.4342	1.19508e-53	118.893	463	-8.99856	11.4342	1.30272e-23
129811	elongation factor 1 gamma and Glutathione S-transferase domain-containing protein	OTHER	0	200.815	-3.62346	-2.614	1.00947	DOWN.UpWT.DownMut	-1	1	8.31955	200.815	-3.62346	-1	1	8.31955	-3.97149	8.57945	5.49701e-56	125.002	222	-2.75263	13.6199	1.36176e-54	122.661	103	-2.5038	8.6985	1.79434e-71	160.719	219	-3.00916	7.77252	3.89808e-70	157.978	155	-3.20392	2.4076	8.11681e-59	131.307	285	-3.416	8.57945	3.82982e-60	134.653	206	-6.50725	8.57945	1.14813e-36
150014	Aconitate hydratase	mTP	0	706.076	-2.98207	-1.99564	0.986427	DOWN.UpWT.RbtMut	-1	1	9.14725	706.076	-2.98207	-1	1	9.14725	-3.42107	9.39521	5.10678e-57	127.481	196	-2.17674	14.4741	4.52527e-31	65.6569	1738	-2.06755	9.50385	5.01075e-49	106.702	1822	-2.37058	8.6547	1.52075e-46	101.381	1559	-2.76444	3.21244	3.44028e-61	137.052	216	-2.95435	9.39521	1.16796e-59	133.492	216	-5.11977	9.39521	5.58428e-23
161079	Pyruvate kinase pykF	OTHER	0	77.8585	-4.96076	-3.99515	0.965613	DOWN.UpWT.RbtMut	-1	1	7.93688	77.8585	-4.96076	-1	1	7.93688	-5.04344	8.20982	4.94358e-67	151.853	44	-4.02075	13.2068	1.23648e-50	113.079	171	-3.56644	8.33482	1.04863e-73	166.138	166	-4.46684	7.32885	6.09943e-69	155.171	168	-4.11028	2.05824	2.38254e-74	168.89	41	-4.47796	8.20982	3.22372e-76	173.399	28	-9.03959	8.20982	4.59383e-47
131157	Ras_like_GTPase and SMC_N domain-containing protein	OTHER	0	615.051	-3.26908	-2.3283	0.940776	DOWN.UpWT.RbtMut	-1	1	9.80825	615.051	-3.26908	-1	1	9.80825	-3.17549	10.0616	2.55975e-52	116.028	386	-2.05507	15.1198	1.83711e-37	81.1305	857	-2.0329	10.1902	1.72583e-62	139.092	534	-2.29974	9.26198	9.13456e-54	118.701	824	-2.35387	3.9009	6.59655e-58	129.11	316	-2.58625	10.0616	7.74826e-58	129.039	281	-8.38022	10.0616	1.26654e-20
238758	Vesicle coat protein clathrin, heavy chain	OTHER	0	314.001	-3.38959	-2.44982	0.93977	DOWN.UpWT.RbtMut	-1	1	6.77243	314.001	-3.38959	-1	1	6.77243	-3.60871	7.09267	6.65616e-55	122.326	268	-2.83402	11.9525	2.15334e-43	95.4822	436	-2.2576	7.19865	6.34707e-61	135.307	629	-3.44468	5.96206	1.05016e-59	132.946	475	-2.55652	1.01585	5.16794e-58	129.367	311	-3.0613	7.09267	1.68384e-59	133.108	220	-5.96432	7.09267	3.60249e-42
85776	hypothetical protein	OTHER	0	787.802	-3.00594	-2.06674	0.939198	DOWN.UpWT.RbtMut	-1	1	7.26272	787.802	-3.00594	-1	1	7.26272	-3.27502	7.55989	2.13147e-47	104.1	713	-2.47937	12.4872	4.69923e-37	80.1357	898	-1.89128	7.6784	1.34879e-52	115.275	1358	-3.00458	6.54755	1.27611e-54	120.781	746	-2.19685	1.44615	2.95916e-45	98.6855	1058	-2.68386	7.55989	2.00815e-48	106.359	756	-5.51059	7.55989	2.60264e-35
294411	putative ATP synthase regulation protein NCA2	OTHER	0	813.094	-2.12332	-1.23725	0.886075	DOWN.UpWT.RbtMut	-1	1	8.81925	813.094	-2.12332	-1	1	8.81925	-2.73171	9.07031	1.58769e-48	106.854	608	-1.4139	14.1391	1.62009e-33	71.5596	1353	-1.29389	9.18315	8.04291e-58	127.828	850	-1.58021	8.31204	5.32375e-60	133.663	457	-1.97365	2.88955	1.22093e-50	111.637	634	-2.15459	9.07031	3.52092e-51	112.966	589	-3.71531	9.07031	7.52125e-23
179619	RNA recognition domain-containing protein, RRM motif-containing protein	OTHER	0	425.578	-2.88836	-2.01537	0.872994	DOWN.UpWT.RbtMut	-1	1	9.58186	425.578	-2.88836	-1	1	9.58186	-3.36137	9.82406	2.34755e-52	116.127	381	-2.03253	14.9195	2.46555e-41	90.5011	555	-1.91842	9.9335	5.52477e-65	145.119	418	-2.18606	9.10953	2.49115e-61	136.869	393	-2.6156	3.63826	1.61924e-52	116.098	557	-2.80971	9.82406	3.03266e-53	117.916	484	-5.29484	9.82406	2.2965e-37
256374	putative aldehyde dehydrogenase	OTHER	0	128.183	-3.29183	-2.42446	0.86737	DOWN.UpWT.RbtMut	-1	1	10.5337	128.183	-3.29183	-1	1	10.5337	-3.66734	10.7689	2.60656e-60	135.587	112	-2.30749	15.8818	1.16086e-47	105.82	262	-2.24755	10.8857	2.00679e-78	177.575	91	-2.46625	10.0807	3.22461e-76	172.635	65	-2.94433	4.58135	5.43525e-65	146.334	126	-3.11567	10.7689	4.33634e-64	144.199	125	-6.29421	10.7689	3.2196e-39
235183	Predicted sugar transporter (major facilitator superfamily)	OTHER	8	690.373	-2.64052	-1.79603	0.844489	DOWN.UpWT.RbtMut	-1	1	11.2936	690.373	-2.64052	-1	1	11.2936	-2.87481	11.5231	5.26355e-48	105.586	651	-1.53044	16.6396	2.66401e-34	73.4603	1230	-1.45416	11.6694	7.68455e-61	135.123	634	-1.69689	10.8416	1.69089e-65	146.889	250	-2.14364	5.33554	1.86358e-49	108.791	706	-2.33333	11.5231	1.43069e-50	111.502	623	-6.45039	11.5231	5.00096e-26
137844	putative aspartyl protease	SP	0	130.649	-3.01685	-2.17888	0.837971	DOWN.UpWT.RbtMut	-1	1	11.9428	130.649	-3.01685	-1	1	11.9428	-3.42429	12.1729	2.16111e-58	130.862	157	-2.02598	17.2982	6.71928e-53	118.525	133	-2.02715	12.2916	7.67786e-82	185.725	66	-2.1878	11.5069	1.08527e-76	173.862	57	-2.68346	5.98429	1.47508e-59	133.089	264	-2.86309	12.1729	5.02939e-59	131.924	241	-5.90618	12.1729	5.30486e-42
47504	hypothetical protein	OTHER	1	283.86	-3.44113	-2.61332	0.827817	DOWN.UpWT.RbtMut	-1	1	7.9174	283.86	-3.44113	-1	1	7.9174	-3.82125	8.18732	7.43976e-60	134.48	118	-2.68315	13.1944	1.0071e-42	93.8652	470	-2.29711	8.31159	9.37108e-64	142.173	459	-2.98413	7.32453	2.14683e-61	137.041	385	-3.00263	2.02932	1.72892e-61	137.792	205	-3.27099	8.18732	8.44491e-61	136.222	194	-6.02866	8.18732	5.06548e-35
299701	candidate carbonic anhydrase (= carbonate dehydratase)	OTHER	0	804.171	-2.70021	-1.92317	0.777036	DOWN.UpWT.RbtMut	-1	1	6.89593	804.171	-2.70021	-1	1	6.89593	-3.0602	7.20659	3.13365e-46	101.273	818	-2.16608	12.0954	3.77913e-38	82.8078	780	-1.73599	7.31529	2.78051e-53	116.928	1270	-2.59849	6.13009	1.66921e-53	118.078	845	-2.04651	1.111	1.45161e-45	99.4201	1027	-2.45985	7.20659	4.57715e-48	105.493	783	-4.83433	7.20659	8.73502e-35
84318	metallopeptidase M48	OTHER	2	607.73	-2.75177	-2.00584	0.745925	DOWN.UpWT.RbtMut	-1	1	8.30962	607.73	-2.75177	-1	1	8.30962	-3.23149	8.56833	1.16931e-51	114.425	421	-1.9964	13.6124	2.14935e-39	85.7989	695	-1.71679	8.68885	4.01193e-55	121.352	1077	-2.22965	7.76499	9.65421e-55	121.079	733	-2.45357	2.39611	7.05319e-52	114.572	586	-2.68465	8.56833	2.03273e-52	115.94	520	-4.94981	8.56833	3.67467e-34
249136	Copper radical oxidase, AA5_1	OTHER	0	352.362	-3.73802	-3.01998	0.718043	DOWN.UpWT.RbtMut	-1	1	7.80625	352.362	-3.73802	-1	1	7.80625	-4.11734	8.08245	1.0674e-57	129.134	180	-2.8791	13.0748	3.23759e-41	90.2085	563	-2.63462	8.20679	5.06672e-64	142.813	447	-3.12064	7.17073	7.79292e-54	118.873	814	-3.3225	1.9441	4.25327e-64	144.16	142	-3.52661	8.08245	1.52801e-62	140.474	151	-6.56534	8.08245	2.64974e-29
176218	amidase	OTHER	0	191.098	-3.75747	-3.06464	0.692835	DOWN.UpWT.RbtMut	-1	1	7.4934	191.098	-3.75747	-1	1	7.4934	-4.02959	7.77904	1.60797e-59	133.621	131	-2.94179	12.7425	7.25068e-48	106.333	251	-2.63163	7.89299	5.16877e-71	159.631	226	-3.26116	6.84149	9.28954e-67	149.924	215	-3.15532	1.63973	1.21843e-63	142.997	159	-3.45668	7.77904	2.98503e-63	142.164	142	-6.82612	7.77904	1.05655e-37
297644	putative nucleosome assembly protein NAP-1	OTHER	0	713.156	-2.17161	-1.55241	0.619198	DOWN.UpWT.RbtMut	-1	1	9.84278	713.156	-2.17161	-1	1	9.84278	-2.82485	10.0845	3.98014e-51	113.128	453	-1.43881	15.1839	1.17816e-36	79.1642	948	-1.42867	10.1863	1.56373e-63	141.62	478	-1.58153	9.3778	1.42119e-62	139.861	344	-2.09015	3.89801	2.43291e-52	115.678	566	-2.25735	10.0845	1.47854e-51	113.875	567	-3.57992	10.0845	3.01202e-16
302918	putative tetratricopeptide repeat domain protein	OTHER	0	798.004	-2.76483	-2.18701	0.577816	DOWN.UpWT.RbtMut	-1	1	8.00473	798.004	-2.76483	-1	1	8.00473	-3.25419	8.27314	7.38232e-50	110.062	528	-1.98687	13.2892	5.6173e-37	79.951	910	-1.84964	8.39536	2.92531e-56	124.093	965	-2.18721	7.40965	9.7854e-53	116.214	923	-2.52916	2.1195	5.22237e-54	119.703	479	-2.71042	8.27314	1.45984e-54	121.091	424	-4.83631	8.27314	2.13477e-21
237298	WSC domain-containing protein	SP	0	787.387	-3.60711	-3.03882	0.568293	DOWN.UpWT.RbtMut	-1	1	6.1747	787.387	-3.60711	-1	1	6.1747	-3.79188	6.57509	3.65822e-51	113.22	450	-2.93795	11.2515	1.39232e-35	76.5633	1076	-2.57139	6.6887	7.7032e-56	123.071	1010	-3.41653	4.90302	2.04218e-28	58.1175	5536	-2.82999	0.65435	6.95728e-61	136.301	226	-3.24999	6.57509	4.04555e-54	120.011	449	-6.45206	6.57509	3.44832e-31
301028	protein with Topoisomerase II-associated domain and Zn-finger double domain	OTHER	0	753.606	-2.64716	-2.16757	0.479588	DOWN.UpWT.RbtMut	-1	1	9.06049	753.606	-2.64716	-1	1	9.06049	-3.15399	9.30949	1.79589e-47	104.283	704	-1.87132	14.3835	7.75671e-42	91.7149	522	-1.71546	9.42227	5.68069e-59	130.607	762	-2.06426	8.5611	4.17178e-59	131.519	499	-2.42612	3.12808	7.52532e-47	102.524	903	-2.59896	9.30949	3.56987e-48	105.757	777	-4.69998	9.30949	1.61014e-25
90589	TBC domain-containing protein	OTHER	0	610.469	-2.67216	-2.21017	0.461988	DOWN.UpWT.RbtMut	-1	1	7.18593	610.469	-2.67216	-1	1	7.18593	-3.13752	7.47962	3.90039e-53	118.024	341	-2.0722	12.4186	4.84878e-35	75.2433	1147	-1.64867	7.60128	9.19975e-53	115.681	1334	-2.3925	6.48023	1.57294e-50	110.954	1094	-2.23449	1.36251	1.2279e-56	126.067	355	-2.56035	7.47962	5.60164e-56	124.524	356	-4.65937	7.47962	3.84579e-34
259242	putative metalloexopeptidase	OTHER	0	526.191	-2.28766	-1.87311	0.414552	DOWN.UpWT.RbtMut	-1	1	10.7442	526.191	-2.28766	-1	1	10.7442	-2.79527	10.9783	5.26731e-49	107.994	584	-1.43296	16.0944	4.92024e-40	87.348	647	-1.46753	11.0929	2.73137e-67	150.659	332	-1.60614	10.2975	3.62104e-62	138.881	362	-2.08473	4.79013	9.73759e-49	107.074	746	-2.26657	10.9783	1.5388e-49	109.027	684	-4.36042	10.9783	1.71687e-33
301444	hypothetical protein	OTHER	0	639.051	2.0698	2.48384	0.414039	UP.DownWT.RbtMut	1	1	11.4026	639.051	2.0698	1	1	11.4026	1.01085	11.6379	3.81117e-17	31.6521	10538	2.40987	16.7606	1.12578e-49	110.745	194	2.06746	11.7285	7.83877e-75	168.817	152	2.25334	10.9659	4.24376e-75	169.972	75	1.73323	5.44953	1.96373e-45	99.098	1042	1.538	11.6379	1.62431e-38	82.5686	1867	3.47585	11.6379	2.20666e-28
293686	putative GPCR GprK-type	OTHER	7	492.313	-3.28786	-2.89272	0.395144	DOWN.UpWT.RbtMut	-1	1	9.49168	492.313	-3.28786	-1	1	9.49168	-3.1549	9.75644	2.05731e-52	116.275	375	-2.22179	14.7817	1.8301e-43	95.6581	431	-2.38155	9.87398	4.92869e-75	169.342	142	-2.39452	8.90064	3.66679e-60	134.049	450	-2.4514	3.61613	2.71452e-52	115.558	569	-2.62569	9.75644	1.11605e-49	109.365	672	-7.78515	9.75644	1.05954e-23
257629	putative cytochrome P450 family protein	OTHER	1	755.112	-2.22342	-1.86243	0.360991	DOWN.UpWT.RbtMut	-1	1	10.0818	755.112	-2.22342	-1	1	10.0818	-2.76348	10.3199	7.31045e-50	110.074	526	-1.40879	15.4272	6.2444e-31	65.3231	1770	-1.43777	10.4304	3.70992e-58	128.638	824	-1.59887	9.62206	4.69042e-57	126.636	583	-2.0323	4.13303	1.14802e-52	116.463	548	-2.2217	10.3199	7.81636e-53	116.939	501	-4.10104	10.3199	4.02415e-27
155476	Aspartyl aminopeptidase	OTHER	0	774.828	-2.75722	-2.40343	0.353792	DOWN.UpWT.RbtMut	-1	1	6.9813	774.828	-2.75722	-1	1	6.9813	-3.12454	7.28521	1.06608e-48	107.266	600	-2.16815	12.1925	9.48017e-35	74.551	1174	-1.70889	7.40377	4.97612e-50	109.107	1697	-2.58289	6.23377	5.87766e-50	109.563	1165	-2.15086	1.18339	6.57681e-50	109.879	681	-2.55298	7.28521	4.84009e-52	115.041	539	-5.01226	7.28521	4.49362e-36
212859	Monooxygenase, FAD-binding domain-containing protein	OTHER	0	462.992	5.14864	5.42417	0.275534	UP.DownWT.RbtMut	1	1	5.37161	462.992	5.14864	1	1	5.37161	3.86071	5.90844	5.12668e-40	86.2262	1691	4.58802	10.3048	5.8589e-41	89.588	583	3.93094	6.04714	1.95983e-72	163.045	196	5.71045	3.31785	4.04563e-24	47.9398	6959	3.98675	0.206244	3.48907e-67	151.615	98	4.36767	5.90844	1.208e-50	111.68	618	9.59592	5.90844	9.99222e-49
298536	woronin body major protein	OTHER	0	453.351	-2.58277	-2.35937	0.223397	DOWN.UpWT.RbtMut	-1	1	13.0403	453.351	-2.58277	-1	1	13.0403	-3.13714	13.2676	1.61065e-51	114.087	429	-1.73834	18.3965	5.09498e-45	99.4113	363	-1.80511	13.3963	6.93709e-73	164.157	182	-1.8789	12.6077	2.8924e-67	151.149	204	-2.40177	7.07892	5.93501e-52	114.757	583	-2.59193	13.2676	1.51505e-52	116.265	511	-4.52621	13.2676	9.96965e-22
252553	putative PTH11-type GPCR	SP	7	790.792	2.05582	2.19426	0.138432	UP.DownWT.RbtMut	1	1	9.32417	790.792	2.05582	1	1	9.32417	1.04055	9.56727	2.05468e-17	32.2918	10375	2.36568	14.6572	7.70222e-53	118.382	134	2.34616	9.69011	5.14893e-78	176.555	99	2.25401	8.836	1.97206e-67	151.538	201	1.75689	3.38412	8.14338e-44	95.22	1197	1.58295	9.56727	6.90175e-37	78.6664	2155	3.04452	9.56727	3.46432e-20
50952	Zinc-containing alcohol dehydrogenase superfamily. NADPH	OTHER	0	758.853	2.84747	2.85738	0.00990954	UP.DownWT.RbtMut	1	1	8.05978	758.853	2.84747	1	1	8.05978	1.41899	8.34217	5.17286e-22	43.1884	7838	2.81477	13.3186	9.94179e-49	108.409	229	2.70716	8.43953	4.05341e-74	167.124	160	2.71497	7.4328	9.63161e-63	140.285	333	2.15853	2.20095	2.77218e-48	105.986	780	1.99473	8.34217	1.35424e-42	92.3736	1284	6.12312	8.34217	6.65194e-25
80979	Isochorismatase hydrolase	SP	0	14.6542	9.0895	9.01448	-0.0750165	UP.DownWT.RbtMut	1	1	6.2379	14.6542	9.0895	1	1	6.2379	7.3142	6.71049	3.81754e-72	164.17	22	7.99216	11.374	9.30291e-68	154.453	16	6.80219	6.87588	5.47017e-97	222.13	9	10.7705	4.40515	6.13932e-39	83.1759	2863	6.94256	0.878745	4.38818e-90	208.11	1	7.85031	6.71049	5.74779e-80	182.478	16	15.9546	6.71049	5.44613e-66
155960	bifunctional catalase/peroxidase	OTHER	0	390.358	-2.71024	-2.82573	-0.115497	DOWN.UpWT.RbtMut	-1	1	11.2033	390.358	-2.71024	-1	1	11.2033	-3.25008	11.4357	1.1484e-52	116.886	364	-1.85687	16.5561	4.06352e-48	106.94	244	-1.83862	11.5513	1.36279e-71	160.998	218	-2.00795	10.7617	1.08015e-65	147.363	245	-2.51208	5.24733	4.55094e-53	117.43	525	-2.69428	11.4357	9.76188e-54	119.105	461	-4.81178	11.4357	8.62319e-27
210911	putative NADH dehydrogenase, FAD-containing subunit	SP	0	230.155	2.68064	1.89996	-0.780681	UP.DownWT.RbtMut	1	1	10.6646	230.155	2.68064	1	1	10.6646	1.52452	10.8988	2.47093e-29	60.5813	4583	2.9329	16.0149	3.34329e-58	131.452	59	2.6731	11.0139	1.64258e-85	194.586	42	2.78666	10.2162	5.61792e-80	181.689	39	2.23202	4.71088	3.14355e-57	127.459	343	2.05204	10.8988	1.9108e-50	111.2	629	4.56325	10.8988	1.91203e-35
297048	hypothetical protein	SP	1	751.333	2.97779	1.24075	-1.73705	UP.DownWT.UpMut	1	1	6.80847	751.333	2.97779	1	1	6.80847	1.6165	7.10941	1.20263e-22	44.6717	7523	2.99489	12.0216	2.35394e-46	102.663	305	2.79375	7.26506	3.82755e-65	145.484	411	3.28768	6.00891	1.86758e-52	115.548	937	2.16246	1.03552	5.55671e-47	102.848	885	2.18766	7.10941	1.41955e-40	87.5065	1557	5.80162	7.10941	3.04976e-43
87275	RTA1 like protein	OTHER	7	19.5565	5.08485	3.17419	-1.91067	UP.DownWT.UpMut	1	1	9.21889	19.5565	5.08485	1	1	9.21889	3.54088	9.4603	7.08961e-56	124.725	226	4.92505	14.5549	1.51942e-77	178.295	2	4.6342	9.59488	2.63279e-100	230.075	5	5.08627	8.71754	1.18149e-91	209.083	8	4.14144	3.28402	1.31876e-71	162.23	61	4.09835	9.4603	3.04068e-70	158.97	62	9.16779	9.4603	2.44135e-55
316963	WSC domain-containing protein	SP	0	131.037	4.41628	2.35959	-2.05669	UP.DownWT.UpMut	1	1	7.92588	131.037	4.41628	1	1	7.92588	2.79551	8.20616	6.94912e-39	83.5105	1902	4.24437	13.1989	4.23267e-67	152.788	19	4.11872	8.33455	1.74569e-86	197.021	34	4.25526	7.23257	5.50801e-68	152.877	189	3.51728	2.09664	3.31275e-62	139.534	187	3.37143	8.20616	5.12798e-55	122.185	402	8.61137	8.20616	1.26488e-50
37707	putative glyoxalase-like family protein	OTHER	0	53.1727	3.95333	1.69416	-2.25917	UP.DownWT.UpMut	1	1	7.67658	53.1727	3.95333	1	1	7.67658	2.44242	7.94689	3.64216e-42	91.4405	1309	3.88634	12.9537	6.34844e-69	157.355	12	3.63068	8.08467	3.16334e-93	213.164	14	4.07026	7.05583	3.7674e-84	191.49	23	3.03824	1.80123	1.03333e-64	145.646	132	2.9803	7.94689	2.23826e-60	135.217	200	7.62507	7.94689	2.91182e-58
137289	ribonuclease-domain-containing protein	SP	0	382.916	3.39052	1.09463	-2.29589	UP.DownWT.UpMut	1	1	12.1132	382.916	3.39052	1	1	12.1132	1.836	12.3554	3.57909e-27	55.4202	5438	3.24135	17.4745	2.55047e-65	148.737	20	2.7964	12.4072	9.54652e-83	187.929	59	3.09269	11.6762	3.05535e-75	170.361	74	2.56294	6.16832	5.85925e-48	105.196	804	2.38257	12.3554	1.36759e-44	97.141	1085	7.82166	12.3554	1.70187e-19
300981	hypothetical protein	OTHER	0	712.892	2.26726	-0.700369	-2.96763	UP.RbtWT.UpMut	1	1	11.6949	712.892	2.26726	1	1	11.6949	1.25221	11.9282	1.70092e-20	39.5793	8642	2.69093	17.0484	6.70836e-56	125.88	82	2.25143	12.0391	1.10951e-77	175.746	103	2.60395	11.2515	4.90116e-77	174.713	52	1.97254	5.74082	2.02475e-43	94.276	1232	1.79885	11.9282	6.39497e-38	81.1566	1966	3.3009	11.9282	2.06208e-07
258274	unique Trichoderma atroviride protein	OTHER	0	563.636	3.96156	0.361503	-3.60006	UP.RbtWT.UPMut	1	1	8.40719	563.636	3.96156	1	1	8.40719	2.20494	8.6951	2.01711e-30	63.1805	4186	3.72724	13.6547	4.06806e-53	119.089	125	3.32026	8.78574	3.94525e-71	159.917	222	3.6073	7.74987	1.21231e-65	147.236	247	2.864	2.57474	1.77247e-53	118.424	502	2.71125	8.6951	1.50037e-49	109.057	683	9.29592	8.6951	2.09603e-23
300570	Glucose-repressible protein Grg1	OTHER	0	43.2974	4.24233	0.00640122	-4.23593	UP.RbtWT.UPMut	1	1	13.8134	43.2974	4.24233	1	1	13.8134	2.72559	14.0416	8.70959e-49	107.481	595	4.17485	19.1719	1.51931e-69	159.067	9	3.71504	14.1605	1.35977e-94	216.44	12	4.04956	13.384	8.86761e-95	216.368	5	3.4863	7.8529	1.57e-71	161.989	64	3.31496	14.0416	4.30234e-66	148.966	102	8.23	14.0416	9.01825e-42
272613	hypothetical protein	SP	0	469.462	5.06091	0.463051	-4.59786	UP.RbtWT.UPMut	1	1	5.50204	469.462	5.06091	1	1	5.50204	3.37005	6.053	2.01224e-40	87.2214	1604	4.58182	10.413	1.82518e-34	73.87	1204	4.37907	6.21913	2.75419e-76	172.397	120	4.64783	3.41222	5.94565e-12	19.2767	12696	3.78304	0.310896	8.75994e-72	162.653	60	3.94465	6.053	2.90565e-56	125.218	343	10.7199	6.053	4.77374e-46
[truncated: 7 more columns]

## Sheet: Table S3-FunCat analysis
GOname	aRank	ar	aDir	aSig	code	description
165	4.99111	0.941508	0.972222	0.875	12.04	translation
70	6.01249	0.951999	1	0.847222	16.01	protein binding
254	7.53784	0.948835	0.972222	0.861111	32.01.07	unfolded protein response (e.g. ER quality control)
132	7.76059	0.947936	1	0.805556	42.16	mitochondrion
134	7.82098	0.963115	1	0.861111	14.1	assembly of protein complexes
20	12.8138	0.870355	0.888889	0.777778	32.01	stress response
83	16.191	0.921052	1	0.791667	18.01	regulation by
285	16.6981	0.907473	1	0.652778	20.09.07.03	ER to Golgi transport
130	18.9166	0.753969	0.694444	0.625	12.01	ribosome biogenesis
124	19.0771	0.85923	0.888889	0.708333	2.13	respiration
147	20.43	0.901052	1	0.666667	18.01.07	regulation by binding / dissociation
346	22.7793	0.89316	0.972222	0.638889	12.04.02	translation elongation
354	22.8171	0.893153	0.972222	0.694444	12.04.01	translation initiation
157	24.7274	0.892179	1	0.722222	2.19	metabolism of energy reserves (e.g. glycogen, trehalose)
174	27.5421	0.844715	0.916667	0.652778	01.03.01	purin nucleotide/nucleoside/nucleobase metabolism
255	28.4074	0.84842	0.888889	0.569444	02.13.03	aerobic respiration
195	29.282	0.856856	0.972222	0.652778	12.1	aminoacyl-tRNA-synthetases
138	31.4556	0.794798	0.805556	0.5	20.09.07	vesicular transport (Golgi network, etc.)
317	32.7868	0.881707	1	0.458333	16.21.01	heme binding
201	33.445	0.829932	0.972222	0.444444	01.07.01	biosynthesis of vitamins, cofactors, and prosthetic groups
161	35.5272	0.850813	0.888889	0.583333	1.03	nucleotide/nucleoside/nucleobase metabolism
280	36.6415	0.858008	0.916667	0.541667	01.03.01.03	purine nucleotide/nucleoside/nucleobase anabolism
177	40.946	0.856402	1	0.333333	16.07	structural protein binding
203	43.5152	0.842528	0.944444	0.513889	01.01.03	assimilation of ammonia, metabolism of the glutamate group
430	44.6865	0.768508	0.777778	0.5	32.07.07	oxygen and radical detoxification
131	48.6588	0.593498	0.527778	0.486111	12.01.01	ribosomal proteins
221	48.98	0.707566	0.75	0.361111	14.04	protein targeting, sorting and translocation
349	49.9393	0.841347	1	0.305556	01.01.06.04	metabolism of threonine
84	52.304	0.816283	1	0.305556	18.01.01	regulation by modification
238	52.5867	0.800166	0.833333	0.486111	01.05.11.07	aromate catabolism
437	53.1069	0.832223	1	0.375	01.01.06.04.02	degradation of threonine
120	53.8488	0.827807	1	0.388889	43.01.03.09	development of asco- basidio- or zygospore
484	56.5166	0.822536	0.916667	0.291667	12.04.03	translation termination
80	56.6417	0.649397	0.416667	0.375	14.07	protein modification
356	57.4875	0.819279	1	0.277778	01.01.11	metabolism of the pyruvate family (alanine, isoleucine, leucine, valine) and D-alanine
155	58.0534	0.761691	0.805556	0.444444	01.05.02.04	sugar, glucoside, polyol and carboxylate anabolism
235	59.4645	0.781183	0.833333	0.486111	11.06.01	rRNA modification
378	59.8324	0.807811	0.916667	0.347222	01.01.03.05	metabolism of arginine
448	60.7186	0.776059	0.805556	0.416667	01.03.01.01	purine nucleotide /nucleoside/nucleobase catabolism
535	62.338	0.819305	1	0.333333	01.01.03.05.02	degradation of arginine
546	62.535	0.793097	0.916667	0.25	32.07.07.05	peroxidase reaction
125	63.1281	0.76262	0.888889	0.25	16.21	complex cofactor/cosubstrate/vitamine binding
102	63.7255	0.655586	0.75	0.305556	10.03.01	mitotic cell cycle and cell cycle control
206	63.9219	0.81833	1	0.277778	01.01.06	metabolism of the aspartate family
77	68.8456	0.776861	0.916667	0.305556	42.10.03	organization of chromosome structure
256	69.0322	0.784342	0.861111	0.236111	20.01.01.07	anion transport
357	70.311	0.799996	1	0.125	01.01.11.04	metabolism of leucine
542	71.3406	0.783644	0.944444	0.194444	32.07.07.01	catalase reaction
293	71.9827	0.785919	0.888889	0.194444	02.13.01	anaerobic respiration
331	72.7077	0.744887	0.777778	0.347222	42.04.03	actin cytoskeleton
312	72.9597	0.750041	0.75	0.319444	32.01.11	nutrient starvation response
212	75.1584	0.793203	1	0.138889	16.21.17	pyridoxal phosphate binding
555	75.6018	0.771412	0.777778	0.263889	01.01.09.06.02	degradation of tryptophan
468	78.4226	0.784849	1	0.125	32.05.01.01	antibiotic resistance
63	78.5222	0.673423	0.527778	0.333333	11.02.03.01	general transcription activities
103	78.9173	0.653208	0.694444	0.236111	10.03.01.01	mitotic cell cycle
351	79.1241	0.737573	0.805556	0.208333	01.01.06.06.01	biosynthesis of lysine
451	80.2784	0.763609	0.888889	0.180556	20.01.01.07.07	phosphate transport
384	81.1918	0.73829	0.888889	0.319444	20.09.03	peroxisomal transport
301	81.2032	0.772175	0.972222	0.138889	01.01.03.01	metabolism of glutamine
643	83.884	0.779895	1	0.0138889	18.01.05	regulation by processing
491	84.4915	0.753326	0.805556	0.180556	01.03.01.01.03	xanthine catabolism
461	84.728	0.730827	0.777778	0.0694444	32.07.07.07	superoxide metabolism
618	85.4411	0.765401	0.861111	0.180556	01.01.05.01.01	biosynthesis of polyamines
458	86.3161	0.773349	1	0.194444	01.01.03.03.01	biosynthesis of proline
325	86.4505	0.772391	1	0.166667	01.05.03.01.04	glycogen anabolism
240	87.9673	0.747586	0.944444	0.166667	01.01.06.06	metabolism of lysine
508	88.6689	0.774944	1	0.152778	01.01.11.03.01	biosynthesis of valine
104	89.6169	0.679242	0.777778	0.166667	10.03.01.01.11	M phase
220	91.1896	0.74751	0.833333	0.0694444	10.03.01.02	cell cycle arrest
355	91.5826	0.724458	0.833333	0.194444	01.01.06.06.01.03	aminoadipic acid pathway
620	92.2139	0.706251	0.666667	0.152778	32.07.07.03	glutathione conjugation reaction
507	92.2211	0.773979	1	0.138889	01.01.11.03	metabolism of valine
303	92.6516	0.743864	0.944444	0.0694444	01.01.03.01.02	degradation of glutamine
42	93.1762	0.647086	0.694444	0.166667	34.11.03	chemoperception and response
556	95.4023	0.73112	0.861111	0.222222	01.01.05.01	metabolism of polyamines
422	95.437	0.750831	0.944444	0.180556	01.01.03.03	metabolism of proline
358	95.6984	0.759546	1	0.0277778	01.01.11.04.01	biosynthesis of leucine
324	95.7636	0.75028	1	0.152778	01.05.03.01	glycogen metabolism
407	96.8555	0.704393	0.722222	0.111111	01.01.09.06	metabolism of tryptophan
239	97.2535	0.735317	0.833333	0.222222	01.05.11.07.01	aerobic aromate catabolism
178	98.8561	0.701632	0.694444	0.194444	16.19.05	GTP binding
64	103.038	0.720401	0.888889	0.166667	11.02.03.01.07	transcription termination
265	103.973	0.744887	0.888889	0	32.01.05	heat shock response
564	104.587	0.750149	1	0.0416667	1.08	metabolism of intercellular mediators
311	104.941	0.647131	0.611111	0.25	20.09.04	mitochondrial transport
501	106.483	0.730543	0.777778	0.0416667	01.05.11.07.02	anaerobic aromate catabolism
186	107.135	0.668916	0.666667	0.152778	14.07.01	modification with fatty acids (e.g. myristylation, palmitylation, farnesylation)
363	107.326	0.725285	0.805556	0.0694444	20.03.02.02.01	proton driven symporter
243	108.26	0.709697	0.722222	0.0833333	01.01.09.01.01	biosynthesis of glycine
29	108.437	0.715537	0.722222	0.152778	34.01.01	homeostasis of cations
267	109.596	0.663331	0.527778	0.180556	40.1	cell death
242	110.484	0.701532	0.666667	0.0555556	01.01.09.01	metabolism of glycine
207	112.429	0.73657	0.972222	0.0138889	01.01.06.01	metabolism of aspartate
525	113.07	0.725582	0.972222	0.0138889	16.21.15	biotin binding
294	113.721	0.719418	0.861111	0.138889	02.13.05	regulation of respiration
112	113.79	0.672092	0.555556	0.180556	14.07.07	modification by ubiquitin-related proteins
408	114.191	0.692578	0.722222	0.0972222	01.01.09.06.01	biosynthesis of tryptophan
286	115.655	0.704908	0.777778	0.0138889	01.01.06.05	metabolism of methionine
330	115.758	0.72171	1	0.0277778	20.09.18.09.01	endocytosis
445	116.242	0.703459	0.805556	0.125	20.09.07.05	intra Golgi transport
213	117.031	0.717392	0.916667	0.111111	20.01.09	peptide transport
9	117.423	0.725044	0.972222	0	20.01.01	ion transport
529	117.729	0.657655	0.611111	0.208333	11.02.03.01.04	transcription elongation
415	117.739	0.701573	0.833333	0.0277778	14.07.09	posttranslational modification of amino acids (e.g. hydroxylation, methylation)
334	119.995	0.707067	0.972222	0.0555556	01.05.05.07	C-1 compound catabolism
392	120.386	0.716599	0.861111	0	20.09.07.25	vesicle formation
565	121.742	0.732222	1	0	01.08.02	metabolism of hormones
387	122.755	0.726414	1	0	20.09.18.09.01.01	receptor-mediated endocytosis
500	122.853	0.705641	0.833333	0.0138889	20.09.07.26	vesicle docking
209	124.847	0.720157	1	0	01.01.06.01.02	degradation of aspartate
417	125.348	0.640456	0.444444	0.138889	20.01.17	nucleotide/nucleoside/nucleobase transport
108	127.363	0.442949	0.5	0.194444	10.03.03	cytokinesis (cell division) /septum formation and hydrolysis
540	128.332	0.654933	0.75	0	34.11.03.03	chemotaxis
38	131.43	0.682249	0.861111	0.0138889	16.13.01	sugar binding
23	131.791	0.682004	0.777778	0.0833333	32.05.01	resistance proteins
16	132.497	0.523563	0.333333	0.25	20.09	transport routes
43	133.347	0.627076	0.666667	0.0694444	34.11.03.11	pH response
300	133.402	0.685047	0.916667	0.0138889	42.27	extracellular / secretion proteins
200	133.601	0.635736	0.555556	0.0694444	1.07	metabolism of vitamins, cofactors, and prosthetic groups
438	134.873	0.711534	1	0	01.01.11.07	metabolism of the hydroxyamino acid group
152	135.054	0.619267	0.611111	0.0555556	30.01.05.05.01	small GTPase mediated signal transduction
338	135.645	0.666274	0.75	0.0277778	20.09.07.29	vesicle recycling
432	136.224	0.671708	0.777778	0.111111	40.10.02.01	anti-apoptosis
142	136.942	0.659991	0.75	0.0555556	42.01	cell wall
472	137.035	0.688686	0.777778	0	01.01.09.01.02	degradation of glycine
350	137.087	0.69462	0.944444	0	01.01.06.04.01	biosynthesis of threonine
382	137.887	0.698306	0.888889	0.0138889	18.02.01.02.01	GTPase inhibitor (GIP)
399	138.301	0.697898	0.916667	0	34.11.11	rhythm (e.g. circadian, ultradian)
137	139.897	0.628009	0.5	0.0972222	14.01	protein folding and stabilization
596	140.33	0.696285	1	0.0138889	01.05.03.01.07	glycogen catabolism
184	140.621	0.675434	0.805556	0.0277778	32.01.09	DNA damage response
517	140.815	0.563275	0.472222	0.138889	01.20.15.03	metabolism of ubiquinone
359	141.272	0.667397	0.75	0.0138889	01.01.11.04.02	degradation of leucine
297	143.613	0.628357	0.666667	0	34.11.03.13	osmosensing and response
607	143.735	0.697861	0.972222	0	01.08.01	metabolism of neurotransmitters
603	143.88	0.682693	0.972222	0	42.27.01	extracellular matrix
443	143.923	0.673812	0.833333	0	02.45.15	energy generation (e.g. ATP synthase)
302	144.71	0.681546	0.944444	0	01.01.03.01.01	biosynthesis of glutamine
257	145.022	0.693587	0.916667	0.0277778	20.01.01.07.05	sulfate/sulfite transport
627	145.035	0.670386	0.916667	0	10.03.01.01.13	M/G1 transition of mitotic cell cycle
511	145.669	0.687685	0.972222	0	16.01.01	receptor binding
444	145.696	0.671213	0.930556	0.0694444	40.2	cell aging
326	146.364	0.650738	0.611111	0	14.07.02.01	O-directed glycosylation, deglycosylation
586	146.883	0.678632	0.708333	0	20.01.01.07.08	organic anion transport
292	147.303	0.647802	0.777778	0	16.21.08	Fe/S binding
261	147.712	0.666699	0.722222	0.0416667	02.01.03	regulation of glycolysis and gluconeogenesis
557	147.876	0.665286	0.777778	0.0555556	01.01.05.01.02	degradation of polyamines
516	149.794	0.495425	0.333333	0.194444	01.20.15	metabolism of derivatives of dehydroquinic acid, shikimic acid and chorismic acid
360	150.966	0.657249	0.777778	0.0972222	2.1	tricarboxylic-acid pathway (citrate cycle, Krebs cycle, TCA cycle)
191	151.621	0.651352	0.694444	0.0138889	20.03.02.02	symporter
379	152.46	0.656782	0.722222	0	01.01.03.05.01	biosynthesis of arginine
396	152.6	0.678797	0.805556	0.0277778	34.01.01.03	homeostasis of protons
128	152.937	0.587142	0.333333	0.208333	20.01.15	electron transport
140	153.665	0.5802	0.361111	0.0833333	14.07.02	modification with sugar residues (e.g. glycosylation, deglycosylation)
197	154.125	0.64605	0.805556	0	10.03.01.01.09	G2/M transition of mitotic cell cycle
614	155.27	0.679818	0.972222	0	01.08.04	regulation of the metabolism of intercellular mediators
483	155.961	0.611572	0.694444	0	10.03.05.03	cell cycle dependent actin filament reorganization
563	156.365	0.681576	1	0	01.01.11.06	metabolism of the D-alanine amino acid group
37	156.375	0.64666	0.722222	0.0277778	16.13	C-compound binding
308	159.145	0.581133	0.694444	0.0277778	20.03.02.03.01	proton driven antiporter
352	159.234	0.643429	0.722222	0	01.01.06.06.01.01	diaminopimelic acid pathway
164	159.417	0.601789	0.583333	0.0694444	43.01.03.05	budding, cell polarity and filament formation
204	160.159	0.65599	0.638889	0	01.01.03.02	metabolism of glutamate
30	160.374	0.631076	0.5	0.0416667	34.01.01.01	homeostasis of metal ions (Na, K, Ca etc.)
268	160.908	0.596267	0.555556	0.0694444	40.10.02	apoptosis (type I programmed cell death)
453	162.305	0.650982	0.638889	0	20.01.01.07.09	chloride transport
646	163.683	0.553659	0.416667	0.0555556	01.20.15.01	metabolism of naphthoquinone, anthraquinone
271	163.969	0.647677	0.805556	0.0138889	14.07.11	protein processing (proteolytic)
522	164.011	0.632268	0.694444	0.0138889	01.07.07	regulation of the metabolism of vitamins, cofactors, and prosthetic groups
24	164.71	0.638372	0.638889	0	32.05.01.03	chemical agent resistance
287	165.107	0.625618	0.638889	0.0138889	01.01.06.05.01	biosynthesis of methionine
344	166.278	0.663967	0.944444	0	42.10.07	nucleolus
185	166.517	0.650391	0.805556	0	32.01.13	electromagnetic waves stress response (e.g. UV, X-ray)
322	166.557	0.604902	0.611111	0.0694444	01.03.04	pyrimidine nucleotide/nucleoside/nucleobase metabolism
277	166.775	0.647423	0.611111	0	20.09.05	non-vesicular ER transport
208	166.961	0.666312	0.916667	0	01.01.06.01.01	biosynthesis of aspartate
521	168.702	0.654925	0.972222	0	16.21.11	thiamine pyrophosphate binding
465	169.479	0.633905	0.722222	0	01.01.06.05.02	degradation of methionine
401	169.599	0.636031	0.611111	0.0138889	32.05.01.03.03	inorganic chemical agent resistance (e.g. heavy metals)
323	169.623	0.63642	0.694444	0.0416667	01.05.02.01	nucleotide-sugar metabolism
217	169.767	0.632576	0.666667	0.0416667	01.20.19.01	metabolism of porphyrins
388	170.151	0.618988	0.611111	0.0277778	40.10.02.02.02	caspase activation
241	170.196	0.636966	0.888889	0.0138889	01.01.06.06.02	degradation of lysine
455	170.816	0.644505	0.805556	0	01.01.06.05.01.02	degradation of homocysteine
452	172.095	0.58465	0.305556	0.0555556	01.03.07	deoxyribonucleotide metabolism
45	172.613	0.607041	0.5	0.0416667	34.11.12	perception of nutrients and nutritional adaptation
332	173.052	0.617528	0.722222	0.0138889	01.05.05	C-1 compound metabolism
314	174.288	0.619365	0.722222	0	34.07	cell adhesion
587	174.333	0.646066	0.75	0	32.01.06	cold shock response
5	175.074	0.590364	0.444444	0.0138889	16.19	nucleotide/nucleoside/nucleobase binding
127	177.772	0.564889	0.444444	0.0277778	16.21.07	NAD/NADP binding
76	181.023	0.601604	0.555556	0.0277778	42.1	nucleus
105	181.666	0.372758	0.416667	0.125	10.03.01.03	cell cycle checkpoints (checkpoints of morphogenesis, DNA-damage,-replication, mitotic phase and spindle)
148	182.631	0.604615	0.555556	0.0416667	18.02.01.02	enzyme inhibitor
423	182.812	0.626817	0.694444	0	01.01.03.03.02	degradation of proline
333	182.889	0.629008	0.888889	0	01.05.05.04	C-1 compound anabolism
410	185.661	0.590967	0.472222	0.0138889	01.01.05	metabolism of urea cycle, creatine and polyamines
343	187.806	0.624908	0.694444	0.0416667	01.03.10	metabolism of cyclic and unusual nucleotides
272	188.337	0.6163	0.666667	0	42.02	eukaryotic plasma membrane
493	188.917	0.623714	0.888889	0	01.01.11.01	metabolism of alanine
467	190.89	0.634829	0.805556	0	32.05.01.07	electromagnetic waves resistance (e.g. UV)
518	191.224	0.617586	0.833333	0	16.21.03	molybdopterin binding
543	191.244	0.606713	0.555556	0	20.09.07.07	retrograde transport
14	193.458	0.532076	0.388889	0	20.03.22	transport ATPases
400	195.051	0.504825	0.305556	0.0972222	11.02.03.01.01	transcription initiation
232	195.323	0.601781	0.652778	0	10.03.01.01.03	G1/S transition of mitotic cell cycle
515	195.546	0.63406	1	0	01.01.11.03.02	degradation of valine
549	196.146	0.60328	0.805556	0	34.07.01	cell-cell adhesion
513	197.228	0.572755	0.555556	0	10.03.01.01.07	G2 phase of mitotic cell cycle
288	197.952	0.603755	0.694444	0	01.01.06.05.01.01	biosynthesis of homocysteine
541	198.099	0.604039	0.694444	0	01.03.04.01	pyrimidine nucleotide/nucleoside/nucleobase catabolism
460	198.834	0.586659	0.444444	0	01.01.09.05.02	degradation of tyrosine
315	200.762	0.605595	0.75	0	20.01.21	RNA transport
170	202.184	0.543624	0.277778	0.0277778	01.06.05	fatty acid metabolism
307	203.194	0.586804	0.555556	0	20.01.11	amine / polyamine transport
659	204.393	0.596403	0.472222	0	40.10.90	other programmed cell death
498	204.501	0.607675	0.583333	0	01.03.13	regulation of nucleotide/nucleoside/nucleobase metabolism
291	204.674	0.587345	0.416667	0.0138889	02.11.05	accessory proteins of electron transport and membrane-associated energy conservation
486	205.624	0.543825	0.138889	0.0416667	20.09.07.06	post Golgi transport
630	206.591	0.591576	0.638889	0	16.13.03	fatty acid binding (e.g. acyl-carrier protein)
629	209.887	0.60379	0.611111	0	01.05.11.07.01.03	meta-cleavage
278	211.675	0.545519	0.277778	0	01.01.09.07	metabolism of histidine
313	211.698	0.533563	0.333333	0.0972222	01.01.09.02	metabolism of serine
274	214.351	0.574753	0.638889	0.0138889	20.09.01	nuclear transport
237	215.424	0.585226	0.555556	0	01.05.11	aromate metabolism
175	215.533	0.500973	0.0555556	0.0138889	10.03.05	cell cycle dependent cytoskeleton reorganization
181	218.852	0.50205	0.222222	0.0694444	42.04	cytoskeleton/structural proteins
436	218.883	0.510094	0.166667	0	20.09.07.27	vesicle fusion
226	221.181	0.471296	0	0.0833333	14.13.04	lysosomal and vacuolar protein degradation
613	222.284	0.592125	0.722222	0	32.05.01.03.01	organic chemical agent resistance
162	222.855	0.481951	-0.0833333	0.0138889	01.03.16	polynucleotide degradation
234	223.184	0.490387	0.166667	0.0277778	11.06	RNA modification
474	223.704	0.569342	0.5	0	01.01.09.02.02	degradation of serine
46	223.947	0.51384	0.388889	0.0138889	1.01	amino acid metabolism
503	224.271	0.562096	0.472222	0	34.07.02	cell-matrix adhesion
652	225.508	0.56718	0.5	0	02.16.17.01	single amino acid fermentations
279	228.147	0.540382	0.25	0	01.01.09.07.01	biosynthesis of histidine
306	228.831	0.512725	0.138889	0.0416667	02.16.01	alcohol fermentation
299	232.125	0.440961	0.194444	0.0694444	32.01.03	osmotic and salt stress response
405	232.718	0.559282	0.388889	0	01.05.09.04	aminosaccharide anabolism
189	232.73	0.520687	0.333333	0	20.03.01.01	ion channels
190	234.078	0.544436	0.305556	0	20.03.02	carrier (electrochemical potential-driven transport)
149	234.193	0.531244	0.166667	0.0138889	18.02.01.02.05	kinase inhibitior
133	235.316	0.476653	0.111111	0	10.03.01.01.01	G1 phase of mitotic cell cycle
651	237.054	0.537202	0.0833333	0	02.16.17	fermentation of nitrogenous compounds
233	237.702	0.52057	0.277778	0	10.03.01.01.05	S phase of mitotic cell cycle
414	237.977	0.566463	0.527778	0	42.29	bud / growth tip
616	238.278	0.570098	0.666667	0	02.07.01	pentose-phosphate pathway oxidative branch
366	239.789	0.506013	0.138889	0	01.06.10	regulation of lipid, fatty acid and isoprenoid metabolism
640	241.078	0.568965	0.652778	0	01.01.11.01.02	degradation of alanine
440	241.585	0.560573	0.611111	0	01.07.04	utilization of vitamins, cofactors, and prosthetic groups
499	242.249	0.550607	0.388889	0	18.02.01.02.03	protease inhibitor
421	242.589	0.481943	-0.0555556	0.0277778	14.13.04.02	vacuolar protein degradation
192	242.679	0.560189	0.555556	0	20.03.02.02.02	sodium driven symporter
113	243.008	0.400704	0.0277778	0.0555556	14.13	protein/peptide degradation
639	243.378	0.565976	0.611111	0	01.01.11.01.01	biosynthesis of alanine
266	243.884	0.543266	0.472222	0	34.11.09	temperature perception and response
473	244.043	0.483199	0.194444	0.0694444	01.01.09.02.01	biosynthesis of serine
193	245.689	0.478909	0.222222	0	20.03.02.03	antiporter
380	247.505	0.522477	0.333333	0	40.10.02.03	induction of apoptosis
554	247.788	0.566245	0.527778	0	2.08	pyruvate dehydrogenase complex
398	247.856	0.509539	0.277778	0	34.11.13.07	circulation (e.g. blood pressure)
318	248.472	0.404534	-0.333333	0.0138889	01.20.37.05	metabolism of beta-lactams
205	248.782	0.553344	0.486111	0	01.01.03.02.01	biosynthesis of glutamate
610	249.195	0.521387	0.305556	0	40.02.03.05	growth factors
581	249.456	0.547013	0.333333	0	01.05.11.04	aromate anabolism
139	250.286	0.561359	0.611111	0	42.07	endoplasmic reticulum
642	251.014	0.526998	0.194444	0	01.02.02.07	nitric oxide biosynthesis
107	252.977	0.495335	0.166667	0	10.03.02.01	meiosis I
368	254.022	0.527194	0.305556	0	2.07	pentose-phosphate pathway
609	254.501	0.510581	0.194444	0	40.02.03	activity of intercellular mediators
50	254.868	0.451258	0	0.0972222	01.20.37.03	metabolism of peptide antibiotics
397	255.241	0.485931	0.0833333	0	34.11.13	gas and metabolite distribution
41	255.246	0.328818	-0.305556	0.0833333	34.11	cellular sensing and response to external stimulus
403	256.661	0.53755	0.388889	0	02.11.07	regulation of electron transport and membrane-associated energy conservation
219	257.244	0.5025	0.166667	0	01.06.02.02	glycolipid metabolism
166	257.509	0.453823	-0.166667	0.0694444	01.02.02	nitrogen metabolism
595	258.028	0.554563	0.694444	0	2.09	anaplerotic reactions
13	258.561	0.487933	0.0833333	0	20.03	transport facilities
101	259.127	0.425614	0.0833333	0.0694444	10.03	cell cycle
575	260.003	0.525797	0.222222	0	16.19.01	cyclic nucleotide binding (cAMP, cGMP, etc.)
479	260.355	0.506215	0.0833333	0	14.13.04.01	lysosomal protein degradation
305	260.936	0.508339	0.333333	0.0277778	01.05.06.07	C-2 compound and organic acid catabolism
585	263.719	0.513473	0.194444	0	30.05.01.12.01	EGF-receptor signalling pathway
282	265.672	0.517048	0.25	0	01.01.09.05	metabolism of tyrosine
411	266.905	0.519759	0.222222	0	01.01.05.03	metabolism of urea (urea cycle)
329	266.985	0.489833	-0.111111	0	20.09.18.09	vesicular cellular import
598	267.258	0.429289	0	0.0416667	11.04.03.01.10	regulation of splicing
168	267.372	0.455768	0	0	2.45	energy conversion and regeneration
572	267.955	0.536826	0.277778	0	01.01.09.05.01	biosynthesis of tyrosine
562	268.397	0.525074	0.333333	0	16.02	peptide binding
123	271.254	0.491169	0.0277778	0	2.11	electron transport and membrane-associated energy conservation
33	271.648	0.470507	0.125	0	01.05.03	polysaccharide metabolism
381	272.1	0.5192	0.222222	0	40.10.02.03.02	induction of apoptosis by intracellular signals
260	273.505	0.480768	-0.0277778	0.0138889	2.01	glycolysis and gluconeogenesis
32	273.692	0.426175	-0.0555556	0.0277778	01.05.02	sugar, glucoside, polyol and carboxylate metabolism
582	274.236	0.48018	0.166667	0	30.05.01.12	transmembrane receptor protein tyrosine kinase signalling pathways
530	274.331	0.484207	-0.111111	0	02.16.11	propionate fermentation
612	276.05	0.500091	-0.0555556	0	34.11.07	gravity perception and response
198	276.752	0.435039	0.305556	0.0555556	01.01.09	metabolism of the cysteine - aromatic group
625	278.475	0.494624	0.0277778	0	34.11.13.01	gas exchange and distribution
632	279.654	0.492559	0.166667	0	01.05.10.07	aliphatic hydrocarbon catabolism
216	280.627	0.484906	0.0833333	0	01.20.19	metabolism of secondary products derived from glycine, L-serine and L-alanine
628	280.979	0.505374	0.166667	0	40.02.03.01	cytokines (interleukines, colony stimulating factors, etc.)
347	281.086	0.438601	-0.0555556	0.0416667	12.07	translational control
611	281.695	0.520184	0.222222	0	01.20.19.05	metabolism of cobalamins
275	282.071	0.387725	-0.25	0.0694444	2.16	fermentation
106	283.372	0.483478	0.138889	0	10.03.02	meiosis
3	283.667	0.352269	-0.0833333	0.125	1.04	phosphate metabolism
376	283.78	0.450398	-0.111111	0	40.10.02.02	apoptotic program
538	285.877	0.524938	0.444444	0	16.25	oxygen binding
21	286.643	0.48215	0.222222	0	32.01.01	oxidative stress response
606	287.356	0.515951	0.333333	0	42.32	flagellum
471	290.752	0.414239	-0.0555556	0	32.10.07	degradation / modification of foreign (exogenous) polysaccharides
67	292.05	0.328234	-0.416667	0.111111	11.04.01	rRNA processing
262	293.007	0.307718	-0.361111	0.236111	20.09.13	vacuolar/lysosomal transport
487	293.693	0.464116	-0.25	0	01.02.02.06	assimilation of ammonia
633	293.833	0.491104	0.138889	0	40.02.03.03	chemokines
583	293.963	0.480325	0.0555556	0	30.05.01.12.05	insulin receptor signalling pathway
143	294.361	0.419677	-0.111111	0.0555556	16.03.03	RNA binding
202	294.716	0.452058	-0.111111	0	01.20.37.01	metabolism of thioredoxin, glutaredoxin, glutathion
571	294.983	0.502799	-0.277778	0	34.01.06	immune cell homeostasis
661	296.513	0.485282	0.138889	0	30.05.01.12.03	FGF-receptor signalling pathway
406	296.642	0.457079	-0.0555556	0	01.05.09.07	aminosaccharide catabolism
435	297.378	0.48224	-0.0138889	0	01.01.11.02	metabolism of isoleucine
533	297.384	0.441615	-0.111111	0	30.01.05.05.03	trimeric G-protein mediated signal transduction
151	297.707	0.361642	-0.194444	0.0972222	30.01.05.05	G-protein mediated signal transduction
658	299.028	0.47974	-0.0555556	0	02.45.07	heat production
119	300.014	0.471927	-0.194444	0	43.01.03	fungal and other eukaryotic cell type differentiation
320	300.368	0.448946	-0.111111	0	11.06.03	mRNA modification
194	300.712	0.47133	-0.111111	0	20.03.02.03.02	sodium driven antiporter
72	300.775	0.446961	-0.111111	0.0138889	16.03.01	DNA binding
188	302.246	0.430186	-0.166667	0.0138889	20.03.01	channel / pore class transport
551	302.361	0.489419	-0.0277778	0	01.05.08.07	C-4 compound catabolism
544	302.875	0.494934	-0.0833333	0	20.03.09	phosphotransferase system
425	305.344	0.494908	-0.0833333	0	42.22	endosome
426	305.555	0.434678	-0.333333	0	01.20.01.09	metabolism of aminoglycoside antibiotics
281	306.422	0.483947	-0.0555556	0	01.01.03.02.02	degradation of glutamate
328	307.529	0.384852	-0.194444	0.0277778	20.01.07	amino acid/amino acid derivatives transport
635	307.929	0.470465	-0.0277778	0	02.45.20	regulation of energy conversion / regeneration
561	308.394	0.412332	-0.416667	0	01.07.03	catabolism of vitamins, cofactors, and prosthetic groups
648	308.458	0.469379	-0.0833333	0	40.10.02.02.03	disassembly of cell structures
321	308.559	0.446399	-0.111111	0	11.06.03.01	mRNA editing
502	309.204	0.455299	-0.277778	0	02.16.13	acetate fermentation
176	310.839	0.346886	-0.444444	0.0277778	10.03.05.01	spindle pole body/centrosome and microtubule cycle
49	311.891	0.350619	-0.333333	0.0555556	01.20.37	metabolism of peptide derived compounds
577	311.898	0.48462	-0.111111	0	34.01.07	cholesterol homeostasis
537	312.503	0.418392	-0.194444	0	01.03.16.03	DNA degradation
146	312.794	0.461714	-0.0277778	0	14.07.04	modification by acetylation, deacetylation
660	313.349	0.49202	-0.5	0	12.11	selenocystein biosynthesis and incorporation
28	313.499	0.425627	-0.555556	0	34.01	homeostasis
319	313.965	0.492798	-0.0833333	0	16.14	selen binding
638	314.043	0.474384	-0.0277778	0	02.07.03	pentose-phosphate pathway non oxidative branch
656	314.603	0.452251	-0.277778	0	02.16.09	mixed acid and butanediol fermentation
650	315.141	0.488679	-0.277778	0	16.16	antigen binding
227	316.209	0.487979	-0.111111	0	16.11	amino acid/amino acid derivatives binding
492	316.567	0.476918	-0.0555556	0	40.01.01	non-directional cell growth
592	318.534	0.448114	-0.277778	0	40.10.02.03.01	induction of apoptosis by extracellular signals
568	319.278	0.475523	-0.333333	0	38.07	proteins necessary for transposon movement
121	320.082	0.321571	-0.222222	0.0972222	1.06	lipid, fatty acid and isoprenoid metabolism
600	320.295	0.470766	-0.194444	0	43.01.03.07	development of conidia
244	320.599	0.412373	-0.25	0.0416667	42.19	peroxisome
553	320.721	0.453171	-0.0833333	0	30.05.01.18.01	TGF-beta-receptor signalling pathway
8	321.341	0.38935	-0.25	0	20.01	transported compounds (substrates)
622	324.17	0.481358	-0.944444	0	4.01	storage facilitating proteins
89	324.538	0.379647	-0.25	0.0277778	01.05.25	regulation of C-compound and carbohydrate metabolism
369	325.353	0.481027	-0.402778	0	42.03	cytoplasm
390	325.604	0.451374	-0.25	0	42.09	intracellular transport vesicles
602	327.002	0.43657	-0.361111	0	02.16.03.03	heterofermentative pathway and fermentaton of other saccharides
506	328.149	0.442657	-0.277778	0	01.01.11.02.01	biosynthesis of isoleucine
224	328.919	0.432813	-0.347222	0	30.07	regulation of signal transduction
608	329.186	0.441841	-0.361111	0	40.10.02.02.05	repression of survival gene products
389	329.39	0.415625	-0.333333	0	40.10.02.04	regulation of apoptosis
66	329.42	0.280955	-0.5	0.236111	11.04	RNA processing
547	331.749	0.455707	-0.305556	0	10.01.11	regulation of DNA processing
402	332.069	0.449092	-0.361111	0	40.01.05.01	interpretation of external signals that control cell growth
481	332.085	0.457933	-0.555556	0	38.05	viral proteins
631	333.114	0.424649	-0.222222	0	01.05.10	aliphatic hydrocarbon metabolism
141	333.534	0.383704	-0.361111	0	14.07.02.02	N-directed glycosylation, deglycosylation
273	334.431	0.428179	-0.305556	0	20.03.01.05	nuclear pore forming protein
514	337.093	0.440795	-0.361111	0	01.01.11.02.02	degradation of isoleucine
154	337.105	0.388037	-0.277778	0	40.01	cell growth / morphogenesis
528	337.253	0.421326	-0.305556	0	36.20.18	plant hormonal regulation
91	338.083	0.332925	-0.305556	0.0833333	18.02.01	enzymatic activity regulation / enzyme regulator
236	338.592	0.392338	-0.138889	0.0138889	11.02.01	rRNA synthesis
169	339.672	0.419767	-0.361111	0	40.01.05	growth regulators / regulation of cell size
10	341.8	0.347055	-0.527778	0.0277778	20.01.01.01	cation transport (H+, Na+, K+, Ca2+ , NH4+, etc.)
370	341.876	0.440218	-0.416667	0	01.20.19.03	metabolism of open-chain tetrapyrrols
150	341.992	0.423471	-0.472222	0	18.02.05	regulator of G-protein signalling
636	342.324	0.427396	-0.388889	0	01.02.02.09.05	cyanate catabolism
649	342.568	0.46112	-0.861111	0	40.05	dedifferentiation
210	343.288	0.42026	-0.277778	0	01.01.06.02	metabolism of asparagine
215	344.989	0.407561	-0.472222	0	01.20.01.05	metabolism of sugar alcohols
290	346.986	0.361823	-0.111111	0.0416667	01.02.03.01	sulfate assimilation
527	348.442	0.418038	-0.388889	0	36.2	plant / fungal specific systemic sensing and response
276	348.959	0.378172	-0.472222	0	02.16.03	lactate fermentation
641	349.778	0.394466	-0.194444	0	01.02.03.03	assimilatory reduction of sulfur
534	349.984	0.373665	-0.527778	0	30.01.05.03	protease mediated signal transduction
623	349.991	0.408051	-0.444444	0	02.16.05	butyrate and butanol-acetoine fermentation
495	350.655	0.433854	-0.583333	0	01.05.08	C-4 compound metabolism
111	352.45	0.328856	-0.361111	0.0277778	14.07.05	modification by ubiquitination, deubiquitination
173	352.503	0.342356	-0.277778	0.0416667	2.25	oxidation of fatty acids
532	353.595	0.393654	-0.583333	0	32.10.03	degradation / modification of foreign (exogenous) polynucleotides
496	354.859	0.398075	-0.555556	0	32.01.04	pH stress response
253	357.328	0.360759	-0.277778	0.0138889	11.02.02	tRNA synthesis
110	357.54	0.369039	-0.5	0.0138889	10.03.04.05	chromosome segregation/division
40	360.001	0.194606	-0.583333	0.333333	32.05.05.01	toxins
73	360.11	0.331693	-0.472222	0.0416667	16.17	metal binding
156	360.574	0.336781	-0.444444	0	01.05.02.07	sugar, glucoside, polyol and carboxylate catabolism
15	361.852	0.292167	-0.583333	0.0972222	20.03.25	ABC transporters
524	362.26	0.351173	-0.666667	0.0138889	10.01.05.03.05	DNA integration
211	365.167	0.403231	-0.527778	0	01.01.06.02.01	biosynthesis of asparagine
626	365.179	0.425195	-0.611111	0	20.09.16.05	Type V protein secretion system (MttABC or TatABCDE-system)
433	365.475	0.411317	-0.472222	0	20.09.16.02	Type II protein secretion system (general secretory pathway, exocytosis)
100	365.91	0.383852	-0.388889	0	30.05.01.18	transmembrane receptor protein serine/threonine kinase signalling pathways
604	366.318	0.406442	-0.527778	0	20.09.16.07	non-vesicular cellular export
158	366.609	0.366275	-0.416667	0	16.17.01	calcium binding
512	367.235	0.409151	-0.388889	0	30.05.01.05	interleukine receptor signalling pathway
36	368.23	0.347569	-0.527778	0	16.05	polysaccharide binding
574	368.408	0.388993	-0.583333	0	11.04.05	RNA topology
424	369.119	0.389104	-0.472222	0	18.02.09	regulator of transcription factor
90	370.716	0.371238	-0.472222	0.0138889	16.17.07	magnesium binding
39	370.839	0.134183	-0.638889	0.333333	32.05.05	virulence, disease factors
310	373.609	0.374511	-0.361111	0	20.01.03.03	C4-dicarboxylate transport (e.g. malate, succinate, fumarate)
576	373.704	0.304535	-0.555556	0.0416667	40.01.03.01	regulation of directional cell growth
653	374.411	0.411386	-0.75	0	01.05.07.07	C-3 compound catabolism
270	375.128	0.351747	-0.638889	0	11.04.02	tRNA processing
431	376.18	0.376869	-0.611111	0	42.10.05	nuclear membrane
167	377.18	0.342977	-0.583333	0	01.02.02.09	catabolism of nitrogenous compounds
362	377.227	0.278878	-0.527778	0.0555556	32.1	degradation / modification of foreign (exogenous) compounds
519	377.59	0.386711	-0.722222	0	10.03.04.07	nuclear division
644	377.711	0.393932	-0.722222	0	18.02.10	regulation of channel activity
118	378.16	0.287362	-0.472222	0.0694444	43.01	fungal/microorganismic cell type differentiation
365	378.81	0.262856	-0.555556	0.152778	20.01.25	vitamine/cofactor transport
6	381.387	0.243006	-0.583333	0.152778	16.19.03	ATP binding
395	383.714	0.391189	-0.75	0	16.17.03	potassium binding
59	384.698	0.284315	-0.611111	0.0555556	10.01.09.05	DNA conformation modification (e.g. chromatin)
71	385.458	0.353641	-0.555556	0.0138889	16.03	nucleic acid binding
477	387.833	0.334543	-0.694444	0	32.10.09	degradation / modification of foreign (exogenous) ester compounds
12	391.352	0.348996	-0.583333	0	20.01.27	drug/toxin transport
509	392.57	0.372306	-0.75	0	01.01.06.02.02	degradation of asparagine
593	393.91	0.340035	-0.555556	0	10.01.09.07	DNA imprinting and other epigenetic effects
469	394.327	0.348585	-0.666667	0	01.03.04.03	pyrimidine nucleotide/nucleoside/nucleobase anabolism
391	394.708	0.191526	-0.611111	0.194444	40.01.03.03	guidance of longitudinal cell extension (e.g. pollen tube guidance, axonal pathfinding)
377	395.417	0.355322	-0.666667	0	40.10.02.02.01	apoptotic mitochondrial changes
88	395.701	0.384106	-0.805556	0	42.05	centrosome
404	395.794	0.3015	-0.638889	0.0972222	01.05.09	aminosaccharide metabolism
289	395.898	0.294409	-0.472222	0.152778	01.02.03	sulfur metabolism
590	396.18	0.369392	-0.75	0	30.01.11	ligand-dependent nuclear receptors
490	396.269	0.36642	-0.694444	0	01.06.02.03	sphingolipid metabolism
383	397.29	0.324701	-0.611111	0.0416667	10.03.04.03	chromosome condensation
69	397.733	0.228937	-0.416667	0.236111	11.04.03.01	splicing
214	399.376	0.285159	-0.527778	0.0277778	01.20.01	metabolism of primary metabolic sugar derivatives
160	400.352	0.325008	-0.666667	0.0277778	30.01.09.11	polyphosphoinositol mediated signal transduction
367	401.261	0.374018	-0.861111	0	01.05.07	C-3 compound metabolism
647	403.119	0.33456	-0.583333	0.0138889	01.02.03.04	conjunction of sulfate
81	404.859	0.315801	-0.611111	0	14.07.03	modification by phosphorylation, dephosphorylation, autophosphorylation
304	405.231	0.353824	-0.861111	0.0277778	01.05.06	C-2 compound and organic acid metabolism
44	410.275	0.266219	-0.611111	0	34.11.10	response to biotic stimulus
591	412.555	0.336022	-0.75	0	01.02.02.09.01	urea catabolism (not urea cycle)
54	412.665	0.310697	-0.722222	0.0277778	10.01.02	DNA topology
61	413.11	0.275318	-0.555556	0.166667	11.02	RNA synthesis
263	414.182	0.345173	-0.944444	0	10.03.04.09	nuclear migration
570	414.515	0.318707	-0.666667	0	11.04.03.03	5^-end processing
183	414.588	0.262203	-0.694444	0.0694444	10.01.05.03.03	somatic / mitotic recombination
371	415.237	0.29399	-0.666667	0.0555556	02.45.11	conversion to kinetic energy (e.g. movement)
35	415.606	0.307168	-0.722222	0	01.05.03.03.07	chitin catabolism
145	416.252	0.331894	-0.861111	0	10.03.04.01	centromere/kinetochore complex maturation
634	416.901	0.320331	-0.75	0	01.20.01.01	metabolism of secondary monosaccharides
489	417.518	0.31262	-0.694444	0.0138889	01.20.17.01	metabolism of nonprotein amino acids
372	419.186	0.351817	-0.861111	0	16.06	motor protein binding
99	419.236	0.298208	-0.638889	0.0833333	30.05.01	receptor enzyme mediated signalling
569	420.304	0.291459	-0.75	0.0138889	01.20.01.07	metabolism of glycosides
531	422.691	0.239565	-0.611111	0.166667	18.02.01.01.05	kinase activator
296	424.617	0	-0.611111	0.611111	34.11.01	photoperception and response
654	426.523	0.145343	-0.583333	0.402778	34.11.01.03	visual transduction
34	427.318	0.286926	-0.75	0.0138889	01.05.03.03	chitin metabolism
251	428.161	0.238479	-0.694444	0.125	20.01.01.01.01	heavy metal ion transport (Cu+, Fe3+, etc.)
298	428.665	0.334126	-0.916667	0	43.01.03.06	hyphae formation
442	431.454	0.299445	-0.833333	0	01.05.03.03.04	chitin anabolism
98	431.86	0.267592	-0.694444	0.111111	30.05	transmembrane signal transduction
57	436.813	0.16315	-0.75	0.291667	10.01.05.03	DNA recombination
439	438.079	0.301584	-0.888889	0	01.20.27	metabolism of secondary products derived from L-aspartic acid and L-threonine
218	438.178	0.275729	-0.805556	0.0416667	01.06.02	membrane lipid metabolism
588	441.208	0.292581	-0.722222	0	10.01.09.01	DNA methylation
615	442.626	0.309273	-0.861111	0	01.06.06.05	sesquiterpenes metabolism
17	443.207	0.292762	-0.861111	0.0277778	20.09.16	cellular export and secretion
109	443.288	0.244025	-0.833333	0.0972222	10.03.04	nuclear and chromosomal cycle
231	443.78	0.235868	-0.75	0.0972222	01.04.04	regulation of phosphate metabolism
228	445.147	0.275488	-0.916667	0	20.01.23	allantoin and allantoate transport
336	445.334	0.253363	-0.666667	0.111111	20.09.14.02	actin dependent transport
309	445.598	0.230066	-0.777778	0.166667	20.01.03	C-compound and carbohydrate transport
470	445.598	0.274194	-0.777778	0	01.25.01	extracellular polysaccharide degradation
441	445.621	0.253584	-0.805556	0.0277778	01.05.13.03	tetrahydrofolate-dependent C-1-transfer
163	447.127	0.226845	-0.75	0.125	01.03.16.01	RNA degradation
93	447.959	0.239914	-0.777778	0.0416667	30.01	cellular signalling
536	447.979	0.289254	-0.888889	0	01.20.25	metabolism of secondary products derived from L-valin, L-leucin and L-isoleucin
475	448.44	0.287329	-0.944444	0	30.01.05.07	two-component signal transduction system (e.g. phosphorelay)
456	449.197	0.26924	-0.777778	0.0138889	01.01.09.03.01	biosynthesis of cysteine
416	449.763	0.270221	-0.861111	0	01.20.31	metabolism of secondary products derived from L-lysine, L-arginine and L-histidine
182	450.422	0.252703	-0.805556	0.0972222	42.04.05	microtubule cytoskeleton
597	450.732	0.294222	-0.944444	0	30.01.05.01.01	JAK-STAT cascade
11	451.419	0.246555	-0.75	0.0555556	20.01.13	lipid/fatty acid transport
340	451.908	0.19849	-0.777778	0.208333	34.03.01	synaptic transmission
284	452.103	0.223512	-0.694444	0.138889	11.06.02	tRNA modification
494	452.434	0.263237	-0.888889	0.0277778	01.20.17.03	metabolism of amines
62	453.094	0.256777	-0.805556	0.0833333	11.02.03	mRNA synthesis
457	453.999	0.275046	-0.861111	0	01.01.09.03.02	degradation of cysteine
478	455.075	0.223188	-0.805556	0.111111	34.03.03	regulation, generation and propagation of action potential
645	455.094	0.308199	-1	0	01.06.06.13	tetraterpenes (carotinoids) metabolism
497	455.588	0.271833	-0.888889	0	30.01.09.07	cAMP/cGMP mediated signal transduction
58	456.126	0.188808	-0.666667	0.277778	10.01.09	DNA restriction or modification
464	456.669	0.288581	-0.972222	0	41.01.01	mating (fertilization)
567	457.941	0.293033	-1	0	01.06.06.07	diterpenes metabolism
342	459.21	0.27612	-0.888889	0.0138889	42.25	vacuole or lysosome
657	460.62	0.30175	-1	0	01.06.06.09	triterpenes metabolism
447	460.761	0.26457	-0.819444	0	10.01.09.03	DNA restriction
18	462.302	0.274029	-1	0.0277778	20.09.16.01	Type I protein secretion system (ABC-type transport systems)
520	462.429	0.277706	-0.861111	0	01.02.07.03	regulation of sulphur metabolism
559	462.453	0.227837	-0.944444	0.125	02.01.01	glycolysis methylglyoxal bypass
199	462.738	0.237462	-0.791667	0.0138889	01.01.09.03	metabolism of cysteine
225	464.675	0.273414	-1	0.0138889	42.08	Golgi
579	464.997	0.270602	-1	0	47.01	fungal organ
264	466.144	0.184797	-0.777778	0.194444	30.01.09.03	Ca2+ mediated signal transduction
505	466.363	0.227397	-0.75	0.0555556	34.01.03.03	homeostasis of phosphate
345	468.882	0.219262	-0.888889	0.138889	20.01.03.01	sugar transport
339	469.295	0.176703	-0.777778	0.277778	34.03	membrane excitability
619	470.745	0.264823	-1	0	01.20.23	metabolism of secondary products derived from L-methionine
353	471.184	0.223245	-0.888889	0.0972222	01.01.13	regulation of amino acid metabolism
364	471.522	0.129285	-0.75	0.402778	40.01.03	directional cell growth (morphogenesis)
446	475.776	0.182358	-0.833333	0.222222	10.01.05.03.01	meiotic recombination
361	476.115	0.180091	-0.833333	0.222222	32.07.09	detoxification by degradation
409	476.458	0.188325	-0.833333	0.25	11.04.03.05	3^-end processing
655	476.585	0.257649	-1	0	01.20.07	metabolism of propionic acid derivatives
22	476.768	0	-0.722222	0.5	32.05	disease, virulence and defense
337	477.223	0.263979	-0.972222	0	20.01.26	neurotransmitter transport
341	477.934	0.25016	-0.916667	0.0277778	14.07.11.01	autoproteolytic processing
580	478.274	0.250089	-1	0.0138889	47.01.01	hyphe
599	479.992	0.236088	-0.944444	0.111111	30.01.09.08	hormone mediated signal transduction
87	480.065	0	-0.666667	0.472222	34.05.01	cell migration
51	481.317	0.17156	-0.75	0.194444	32.05.03	defense related proteins
74	481.912	0.211195	-0.861111	0.0555556	16.17.09	heavy metal binding (Cu, Fe, Zn)
523	483.457	0.25019	-1	0.0277778	30.01.09.09	fatty acid derivatives mediated signal transduction
394	484.301	0.230945	-0.916667	0.0277778	01.20.17.07	metabolism of glycosinolates and derivatives
295	485.044	0.240384	-1	0.0833333	30.05.01.10	two-component signal transduction system (sensor kinase component)
335	485.319	0.188925	-0.805556	0.194444	01.05.13.01	S-adenosyl-methionine - homocysteine cycle
560	485.371	0.208347	-0.833333	0.0972222	30.05.02.16	hedgehog-dependent signalling pathway
135	486.833	0.16889	-0.763889	0.236111	1.02	nitrogen, sulfur and selenium metabolism
485	487.701	0.223074	-1	0.0694444	34.05.07	ciliary/flagellar motility
624	488.017	0.240191	-1	0	01.20.13	metabolism of derivatives of homoisopentenyl pyrophosphate
413	490.842	0.214942	-0.888889	0.111111	01.25.03	extracellular protein degradation
510	491.774	0.216556	-0.972222	0.0833333	30.01.05.01.04	NIK-I-kappaB/NF-kappaB cascade
637	492.676	0.231472	-1	0	01.20.38	metabolism of toxins/drugs
589	493.818	0.246267	-1	0	18.02.07	regulator of receptor activity
85	494.081	0.213349	-0.944444	0.111111	18.02	regulation of protein activity
259	495.954	0.188907	-0.888889	0.138889	34.01.03.01	homeostasis of sulfate
327	496.78	0.164505	-0.861111	0.263889	01.05.13	transfer of activated C-1 groups
252	497.163	0.176771	-0.916667	0.222222	20.01.01.01.01.01	siderophore-iron transport
229	498.696	0.132546	-0.888889	0.375	20.09.18	cellular import
179	499.828	0.143202	-0.805556	0.333333	20.09.14	cytoskeleton-dependent transport
476	503.265	0.222078	-0.972222	0.0555556	01.25.07	extracellular ester compound degradation
114	504.633	0.153073	-0.888889	0.25	14.13.01	cytoplasmic and nuclear protein degradation
94	506.739	0	-0.861111	0.305556	30.01.05	enzyme mediated signal transduction
53	506.789	0.200549	-0.944444	0.0555556	10.01	DNA processing
115	506.82	0.155742	-0.805556	0.277778	14.13.01.01	proteasomal degradation (ubiquitin/proteasomal pathway)
662	510.053	0.180495	-1	0.208333	41.01.03.03	mycelium development (hyphae, vegetative thallus)
56	510.525	0.180948	-1	0.180556	10.01.05.01	DNA repair
539	512.491	0.199288	-0.916667	0.0277778	01.25.11	extracellular aminosaccharide degradation
504	512.953	0.205951	-1	0.0555556	30.01.05.01.05	tyrosine kinase
269	514.839	0.184482	-0.944444	0.111111	20.01.10	protein transport
573	515.526	0.191521	-0.972222	0.138889	18.02.01.01.03	protease activator
68	516.538	0.111903	-0.916667	0.430556	11.04.03	mRNA processing (splicing, 5^-, 3^-end processing)
558	518.13	0.181667	-0.972222	0.111111	30.05.02.30	ion channel mediated signalling pathway
222	518.845	0.1705	-0.944444	0.180556	16.09	lipid binding
187	518.987	0.183202	-0.972222	0.111111	16.17.05	sodium binding
283	520.614	0.192153	-1	0.0277778	01.20.29	metabolism of secondary products derived from L-glutamic acid, L-proline and L-ornithine
482	520.818	0.205676	-1	0	01.20.21	metabolism of sulfuric acid and L-cysteine derivatives
454	522.247	0.168649	-1	0.222222	34.01.03.05	homeostasis of chloride
172	524.037	0.181148	-0.944444	0.152778	01.06.06.11	tetracyclic and pentacyclic triterpenes (cholesterin, steroids and hopanoids) metabolism
97	524.863	0.104778	-0.944444	0.5	30.01.05.01.06	serine/threonine kinase
159	527.631	0.116299	-0.916667	0.291667	30.01.09	second messenger mediated signal transduction
459	527.912	0.191598	-1	0.0138889	01.01.09.04.02	degradation of phenylalanine
55	528.046	0.14126	-1	0.277778	10.01.05	DNA recombination and DNA repair
566	528.487	0.171838	-1	0.138889	01.25.09	extracellular lignin degradation
601	530.644	0.181387	-1	0.0555556	30.01.05.01.02	JNK cascade
96	533.686	0.172702	-1	0.0694444	30.01.05.01.03	MAPKKK cascade
552	535.09	0.159147	-0.972222	0.194444	01.20.05.09	metabolism of eicosanoids
180	538.094	0.138167	-0.972222	0.319444	20.09.14.01	tubulin dependent transport
258	540.19	0.11139	-1	0.541667	34.01.03	homeostasis of anions
116	540.992	0.0612192	-0.833333	0.569444	18.02.01.01	enzyme activator
617	541.803	0.162763	-1	0.180556	30.05.02.24.02	acetyl choline receptor signalling pathway
31	542.183	0	-0.916667	0.625	1.05	C-compound and carbohydrate metabolism
136	542.464	0.115076	-0.861111	0.444444	01.02.07	regulation of nitrogen, sulfur and selenium metabolism
171	543.319	0.148841	-1	0.291667	01.06.06	isoprenoid metabolism
223	544.836	0.142836	-0.972222	0.263889	18.02.03	guanyl-nucleotide exchange factor (GEF)
250	545.831	0.123902	-1	0.375	41.01	fungal/microorganismic development
386	545.866	0.158199	-1	0.152778	20.09.16.09.03	exocytosis
488	547.767	0.105502	-0.944444	0.472222	01.02.07.01	regulation of nitrogen metabolism
373	550.754	0.140075	-1	0.277778	11.04.03.11	control of mRNA stability
385	551.163	0.145068	-1	0.236111	20.09.16.09	vesicular cellular export
48	552.609	0.115029	-1	0.402778	01.20.36	non-ribosomal peptide synthesis
348	554.556	0.0991267	-1	0.486111	18.02.01.01.01	GTPase activator (GAP)
463	555.676	0.0768846	-1	0.541667	41.01.03.01	fruit body development (sexually or asexually derived spores)
245	556.37	0.128172	-1	0.291667	01.06.02.01	phospholipid metabolism
548	556.435	0.117921	-1	0.430556	30.05.02.20	Wnt signalling pathway
126	556.45	0.0953385	-1	0.430556	16.21.05	FAD/FMN binding
412	557.239	0.102307	-0.944444	0.472222	1.25	extracellular metabolism
462	559.623	0.0766298	-1	0.541667	41.01.03	tissue pattern formation
230	559.997	0	-0.888889	0.722222	20.09.18.07	non-vesicular cellular import
428	562.255	0.0683708	-1	0.625	32.07.01	detoxification involving cytochrome P450
393	562.924	0.0785293	-1	0.527778	01.20.17	metabolism of secondary products derived from primary amino acids
584	565.023	0.103264	-1	0.472222	11.02.03.04.07	posttranscriptional control
545	569.404	0.114559	-1	0.388889	01.20.33	metabolism of secondary products derived from L-tryptophan
605	569.528	0.105088	-1	0.444444	11.02.03.04.05	enhancer/silencer interaction
196	569.9	0.103153	-1	0.416667	10.01.03.05	extension/ polymerization activity
86	572.423	0	-1	0.611111	34.05	cell motility
316	576.091	0.0900946	-1	0.472222	10.01.03.03	ori recognition and priming complex formation
466	577.964	0.0978774	-1	0.430556	30.05.02.24	G-protein coupled receptor signalling pathway
429	585.364	0.0486555	-1	0.625	01.20.17.09	metabolism of alkaloids
427	586.784	0.0677865	-1	0.583333	32.07.03	detoxification by modification
550	588.405	0.0739604	-1	0.597222	01.01.09.04.01	biosynthesis of phenylalanine
420	589.037	0.0885337	-1	0.541667	01.20.35.01.01	metabolism of melanins
450	592.371	0.0638353	-1	0.680556	34.05.02	motor activity
248	594.464	0.0306409	-0.944444	0.819444	30.05.02.14	Notch-receptor signalling pathway
246	594.875	0	-1	0.694444	11.02.03.04.03	transcription repression
594	595.339	0.080638	-1	0.611111	30.05.02.26	integrin receptor signalling pathway
434	596.26	0.0763979	-1	0.625	01.01.09.04	metabolism of phenylalanine
144	596.334	0.0406305	-1	0.666667	10.01.03	DNA synthesis and replication
25	597.676	0	-0.972222	0.805556	32.07	detoxification
375	598.381	0.0506127	-1	0.666667	01.20.05.03	metabolism of alkanes, alkenes, alkanals, alkanols
95	601.027	0.0516054	-1	0.722222	30.01.05.01	protein kinase
78	603.422	0	-0.972222	0.805556	11.02.03.04.01	transcription activation
47	609.14	0	-1	0.75	1.2	secondary metabolism
418	615.081	0.0364473	-1	0.819444	01.20.35	metabolism of secondary products derived from L-phenylalanine and L-tyrosine
419	615.545	0.0377121	-1	0.861111	01.20.35.01	metabolism of phenylpropanoids
247	615.682	0	-1	0.916667	30.05.02	non-enzymatic receptor mediated signalling
449	623.358	0.0116938	-1	0.888889	01.20.05.11	metabolism of polyketides
26	624.155	0	-1	0.888889	32.07.05	detoxification by export
374	628.001	0	-1	0.916667	01.20.05	metabolism of acetic acid derivatives
65	629.631	0	-1	0.930556	11.02.03.04	transcriptional control

## Sheet: TableS4 Proteome Regulation
List of differentially regulated proteins in WT versus △tmk1 in response to R. solani
Ranking according to fold-change levels	ID'd also in Phospho-proteome	Protein Name	JGI DB 2018	Log2 FC				overall Log2 FC	funnum	fundescr
				spot nb 2D gel of master gel	WT+R vs WT+WT	tmk1+R vs tmk1+tmk1	WT+WT vs tmk1+tmk1
1		nitrilase	Triat2_154783	69	1.1664	-1.0043	-1.8848	-4.5722	01 // 01.02 // 01.02.02 // 01.02.02.09 // 32 // 32.05 // 32.05.05 // 32.07 // 32.07.09 // 36 // 36.20 // 36.20.18	METABOLISM // nitrogen, sulfur and selenium metabolism // nitrogen metabolism // catabolism of nitrogenous compounds // CELL RESCUE, DEFENSE AND VIRULENCE // disease, virulence and defense // virulence, disease factors // detoxification // detoxification by degradation // SYSTEMIC INTERACTION WITH THE ENVIRONMENT // plant / fungal specific systemic sensing and response // plant hormonal regulation
				9	1.62	-1.0909	-3.0604	-11.4195
				XXVII	1.3358	1.8036	1.2414	-1.7868
2		putative actin binding protein	Triat2_162609	88	3.3452	0	0	3.8689	14 // 14.10 // 16 // 16.01 // 16.17 // 16.17.01 // 18 // 18.02 // 18.02.03 // 20 // 20.09 // 20.09.18 // 20.09.18.09 // 20.09.18.09.01 // 30 // 30.01 // 30.01.05 // 30.01.05.05 // 30.01.05.05.01 // 30.05 // 30.05.01 // 30.05.01.12 // 40 // 40.01 // 42 // 42.04 // 42.04.03 // 43 // 43.01 // 43.01.03 // 43.01.03.05	PROTEIN FATE (folding, modification, destination) // assembly of protein complexes // PROTEIN WITH BINDING FUNCTION OR COFACTOR REQUIREMENT (structural or catalytic) // protein binding // metal binding // calcium binding // REGULATION OF METABOLISM AND PROTEIN FUNCTION // regulation of protein activity // guanyl-nucleotide exchange factor (GEF) // CELLULAR TRANSPORT, TRANSPORT FACILITIES AND TRAN…
3	x	protein with tetratricopeptide repeat-containing domain	Triat2_210492	40	2.9603	-1.3432	-1.0571	3.7617	10 // 10.03 // 10.03.03 // 12 // 12.04 // 12.04.01 // 42 // 42.16	CELL CYCLE AND DNA PROCESSING // cell cycle // cytokinesis (cell division) /septum formation and hydrolysis // PROTEIN SYNTHESIS // translation // translation initiation // BIOGENESIS OF CELLULAR COMPONENTS // mitochondrion
4		microtubule-binding protein	Triat2_298020	25	-2.0333	-1.3773	-1.1357	-3.5933	12 // 12.01 // 16 // 16.01 // 40 // 40.10 // 40.10.02 // 40.10.02.01	PROTEIN SYNTHESIS // ribosome biogenesis // PROTEIN WITH BINDING FUNCTION OR COFACTOR REQUIREMENT (structural or catalytic) // protein binding // CELL FATE // cell death // apoptosis (type I programmed cell death) // anti-apoptosis
				43	-1.0458	1.1065	-1.0567	1.0671
				44	1.0042	1.2522	-1.4695	1.2549
5		epoxide hydrolase	Triat2_131489	49	-1.8829	-1.2487	-2.2646	-3.4148	01 // 01.05 // 32 // 32.07 // 32.07.09 // 32.10	METABOLISM // C-compound and carbohydrate metabolism // CELL RESCUE, DEFENSE AND VIRULENCE // detoxification // detoxification by degradation // degradation / modification of foreign (exogenous) compounds
6		isovaleryl-CoA dehydrogenase	Triat2_300623	28	1.0287	2.963	-1.0377	-3.0005	01 // 01.01 // 01.01.11 // 01.01.11.04 // 01.01.11.04.01 // 01.01.11.04.02 // 01.06 // 02 // 02.11 // 02.25	METABOLISM // amino acid metabolism // metabolism of the pyruvate family (alanine, isoleucine, leucine, valine) and D-alanine // metabolism of leucine // biosynthesis of leucine // degradation of leucine // lipid, fatty acid and isoprenoid metabolism // ENERGY // electron transport and membrane-associated energy conservation // oxidation of fatty acids
7		putative UDP-glucose pyrophosphorylase	Triat2_298303	14	2.8759	2.2912	2.259	2.8355	01 // 01.03 // 01.03.04 // 01.04 // 01.05 // 01.05.02 // 01.05.02.01 // 01.05.02.04 // 01.05.02.07 // 02 // 02.01 // 02.19 // 14 // 14.07 // 14.07.02	METABOLISM // nucleotide/nucleoside/nucleobase metabolism // pyrimidine nucleotide/nucleoside/nucleobase metabolism // phosphate metabolism // C-compound and carbohydrate metabolism // sugar, glucoside, polyol and carboxylate metabolism // nucleotide-sugar metabolism // sugar, glucoside, polyol and carboxylate anabolism // sugar, glucoside, polyol and carboxylate catabolism // ENERGY // glycolysi…
				118	-1.4511	1.1673	1.5071	-1.1239
8	x	putative aminoglycoside phosphotransferase	Triat2_142072	29	1.583	1.0032	1.506	2.7837	99	UNCLASSIFIED PROTEINS
9		putative flavohemoglobin	Triat2_298717	13	-1.0729	2.2256	-1.1004	-2.6278	01 // 01.02 // 02 // 02.13 // 02.13.01 // 20 // 20.01 // 20.01.15 // 32 // 32.01 // 32.05 // 32.05.01 // 32.05.01.03	METABOLISM // nitrogen, sulfur and selenium metabolism // ENERGY // respiration // anaerobic respiration // CELLULAR TRANSPORT, TRANSPORT FACILITIES AND TRANSPORT ROUTES // transported compounds (substrates) // electron transport // CELL RESCUE, DEFENSE AND VIRULENCE // stress response // disease, virulence and defense // resistance proteins // chemical agent resistance
10	x	formamidase-like protein [Trichoderma atroviride IMI 206040]	Triat2_299691	67	1.13	2.31	-1.27	-2.6095	01 // 01.02	METABOLISM // nitrogen, sulfur and selenium metabolism
11		putative NADP(+) dependant dehydrogenase	Triat2_302658	I	-2.09	1.1324	1.07	-2.3899	01 // 01.05 // 01.06 // 01.06.06 // 01.06.06.11 // 16 // 16.21 // 16.21.07	METABOLISM // C-compound and carbohydrate metabolism // lipid, fatty acid and isoprenoid metabolism // isoprenoid metabolism // tetracyclic and pentacyclic triterpenes (cholesterin, steroids and hopanoids) metabolism // PROTEIN WITH BINDING FUNCTION OR COFACTOR REQUIREMENT (structural or catalytic) // complex cofactor/cosubstrate/vitamine binding // NAD/NADP binding
12		related to PLA2 activating protein	Triat2_137374	20	-1.0451	1.0663	-2.0865	-2.3253	01 // 01.06 // 10 // 10.01 // 10.01.05 // 10.01.05.01 // 10.03 // 10.03.01 // 10.03.01.01 // 10.03.01.01.11 // 10.03.03 // 11 // 11.02 // 11.02.03 // 11.02.03.04 // 14 // 14.13 // 14.13.01 // 14.13.01.01 // 16 // 16.01 // 18 // 18.02 // 18.02.01 // 18.02.01.01	METABOLISM // lipid, fatty acid and isoprenoid metabolism // CELL CYCLE AND DNA PROCESSING // DNA processing // DNA recombination and DNA repair // DNA repair // cell cycle // mitotic cell cycle and cell cycle control // mitotic cell cycle // M phase // cytokinesis (cell division) /septum formation and hydrolysis // TRANSCRIPTION // RNA synthesis // mRNA synthesis // transcriptional control // PR…
13		NAD dependent formate dehydrogenase	Triat2_302156	8	-1.0942	1.7717	1.3041	-1.5133	01 // 01.01 // 01.01.09 // 01.01.09.02 // 01.01.09.02.01 // 01.05 // 01.05.05 // 01.05.05.07 // 01.07 // 02 // 02.16	METABOLISM // amino acid metabolism // metabolism of the cysteine - aromatic group // metabolism of serine // biosynthesis of serine // C-compound and carbohydrate metabolism // C-1 compound metabolism // C-1 compound catabolism // metabolism of vitamins, cofactors, and prosthetic groups // ENERGY // fermentation
				59	1.0437	1.7775	-1.3016	-1.6247
				110	-1.1034	6.0559	-1.69	-1.6867
				47	-1.4488	-1.3765	1.2817	-2.3232
14	x	putative aconitate hydratase	Triat2_150014	22	-1.2652	1.2462	1.0183	-1.5484	01 // 01.01 // 01.01.03 // 01.01.03.02 // 01.01.03.02.01 // 01.05 // 01.05.02 // 01.05.02.04 // 01.05.02.07 // 02 // 02.10 // 02.16 // 02.16.11 // 16 // 16.21 // 16.21.08	METABOLISM // amino acid metabolism // assimilation of ammonia, metabolism of the glutamate group // metabolism of glutamate // biosynthesis of glutamate // C-compound and carbohydrate metabolism // sugar, glucoside, polyol and carboxylate metabolism // sugar, glucoside, polyol and carboxylate anabolism // sugar, glucoside, polyol and carboxylate catabolism // ENERGY // tricarboxylic-acid pathway…
				23	-1.7823	-1.0719	-1.3753	-2.2931
				100	1.0035	1.1163	-1.1124	-1.2375
				52	-1.1879	1.2468	1.0258	-1.4439
15	x	hypothetical protein TRIATDRAFT_299540	Triat2_299540	12	-1.2641	1.1962	-1.1932	-1.8042	01 // 01.06 // 01.06.06 // 01.06.06.11 // 01.07 // 11 // 11.04 // 11.04.03 // 11.04.03.01 // 14 // 14.13 // 14.13.01 // 16 // 16.01 // 16.03 // 16.03.03 // 34 // 34.11 // 34.11.01	METABOLISM // lipid, fatty acid and isoprenoid metabolism // isoprenoid metabolism // tetracyclic and pentacyclic triterpenes (cholesterin, steroids and hopanoids) metabolism // metabolism of vitamins, cofactors, and prosthetic groups // TRANSCRIPTION // RNA processing // mRNA processing (splicing, 5^-, 3^-end processing) // splicing // PROTEIN FATE (folding, modification, destination) // protein…
				16	-1.4073	1.2274	-1.2034	-2.0786
				99	2.2813	1.4334	1.3959	-2.2866
16		peroxisomal catalase	Triat2_297668	90	-1.3747	-1.3999	-2.2611	2.2215	16 // 16.21 // 16.21.01 // 16.21.07 // 20 // 20.01 // 20.01.15 // 32 // 32.01 // 32.01.01 // 32.07 // 32.07.07 // 32.07.07.01	PROTEIN WITH BINDING FUNCTION OR COFACTOR REQUIREMENT (structural or catalytic) // complex cofactor/cosubstrate/vitamine binding // heme binding // NAD/NADP binding // CELLULAR TRANSPORT, TRANSPORT FACILITIES AND TRANSPORT ROUTES // transported compounds (substrates) // electron transport // CELL RESCUE, DEFENSE AND VIRULENCE // stress response // oxidative stress response // detoxification // ox…
17		putative epoxide hydrolase	Triat2_131489	66	-1.2469	2.8294	-1.4632	-2.2204	01 // 01.05 // 32 // 32.07 // 32.07.09 // 32.10	METABOLISM // C-compound and carbohydrate metabolism // CELL RESCUE, DEFENSE AND VIRULENCE // detoxification // detoxification by degradation // degradation / modification of foreign (exogenous) compounds
18		putative short-chain dehydrogenase/ reductase	Triat2_268974	5	1.2795	-1.0538	-1.1661	1.5113	01 // 01.05 // 01.06 // 01.06.02 // 01.06.02.02 // 01.20 // 01.20.17 // 01.20.17.09 // 16 // 16.21 // 16.21.07	METABOLISM // C-compound and carbohydrate metabolism // lipid, fatty acid and isoprenoid metabolism // membrane lipid metabolism // glycolipid metabolism // secondary metabolism // metabolism of secondary products derived from primary amino acids // metabolism of alkaloids // PROTEIN WITH BINDING FUNCTION OR COFACTOR REQUIREMENT (structural or catalytic) // complex cofactor/cosubstrate/vitamine b…
				26	-1.643	1.4823	1.1594	-2.1186
				85	1.2456	1.2237	1.0136	1.2645
				XIX	1.3813	1.1748	-1.0492	1.3874
19		GMC oxidoreductase AA3_2	Triat2_302655	36	-1.643	1.4823	1.1594	-2.1007	01 // 01.06 // 01.06.06 // 01.06.06.11 // 01.07 // 11 // 11.04 // 11.04.03 // 11.04.03.01 // 14 // 14.13 // 14.13.01 // 16 // 16.01 // 16.03 // 16.03.03 // 34 // 34.11 // 34.11.01	METABOLISM // lipid, fatty acid and isoprenoid metabolism // isoprenoid metabolism // tetracyclic and pentacyclic triterpenes (cholesterin, steroids and hopanoids) metabolism // metabolism of vitamins, cofactors, and prosthetic groups // TRANSCRIPTION // RNA processing // mRNA processing (splicing, 5^-, 3^-end processing) // splicing // PROTEIN FATE (folding, modification, destination) // protein…
20	x	putative branched-chain-amino-acid aminotransferase	Triat2_302177	1	1.3116	1.1453	-1.07	2.0582	01 // 01.01 // 01.01.06 // 01.01.06.05 // 01.01.06.05.02 // 01.01.11 // 01.01.11.02 // 01.01.11.02.01 // 01.01.11.02.02 // 01.01.11.03 // 01.01.11.03.01 // 01.01.11.03.02 // 01.01.11.04 // 01.01.11.04.01 // 01.01.11.04.02 // 16 // 16.21 // 16.21.17	METABOLISM // amino acid metabolism // metabolism of the aspartate family // metabolism of methionine // degradation of methionine // metabolism of the pyruvate family (alanine, isoleucine, leucine, valine) and D-alanine // metabolism of isoleucine // biosynthesis of isoleucine // degradation of isoleucine // metabolism of valine // biosynthesis of valine // degradation of valine // metabolism of…
21		putative pyruvate decarboxylase	Triat2_150078	50	1.91	-1.5127	-1.4152	2.0416	01 // 01.01 // 01.05 // 01.05.06 // 01.05.06.07 // 01.07 // 01.07.01 // 01.07.07 // 02 // 02.13 // 02.16 // 02.16.01 // 11 // 11.02 // 11.02.03 // 11.02.03.04 // 11.02.03.04.01	METABOLISM // amino acid metabolism // C-compound and carbohydrate metabolism // C-2 compound and organic acid metabolism // C-2 compound and organic acid catabolism // metabolism of vitamins, cofactors, and prosthetic groups // biosynthesis of vitamins, cofactors, and prosthetic groups // regulation of the metabolism of vitamins, cofactors, and prosthetic groups // ENERGY // respiration // ferme…
22		predicted protein [Trichoderma reesei QM6a]	Trire2_2537	24	1.53	1.2451	1.0923	2.0364	16 // 16.01 // 18 // 18.01 // 18.01.07 // 18.02 // 18.02.01 // 18.02.01.01 // 18.02.01.01.01 // 18.02.01.02 // 18.02.01.02.01 // 18.02.05 // 30 // 30.01 // 30.01.05 // 30.01.05.05 // 30.01.05.05.01 // 34 // 34.07 // 40 // 40.01 // 40.01.03 // 42 // 42.04 // 42.04.03 // 43 // 43.01 // 43.01.03 // 43.01.03.05	PROTEIN WITH BINDING FUNCTION OR COFACTOR REQUIREMENT (structural or catalytic) // protein binding // REGULATION OF METABOLISM AND PROTEIN FUNCTION // regulation by // regulation by binding / dissociation // regulation of protein activity // enzymatic activity regulation / enzyme regulator // enzyme activator // GTPase activator (GAP) // enzyme inhibitor // GTPase inhibitor (GIP) // regulator of …
23		branched-chain-amino-acid aminotransferase	Triat2_146044	34	-1.2603	-1.0287	-1.5999	-1.96	01 // 01.01 // 01.01.06 // 01.01.06.05 // 01.01.06.05.02 // 01.01.11 // 01.01.11.02 // 01.01.11.02.01 // 01.01.11.02.02 // 01.01.11.03 // 01.01.11.03.01 // 01.01.11.03.02 // 01.01.11.04 // 01.01.11.04.01 // 01.01.11.04.02 // 16 // 16.21 // 16.21.17	METABOLISM // amino acid metabolism // metabolism of the aspartate family // metabolism of methionine // degradation of methionine // metabolism of the pyruvate family (alanine, isoleucine, leucine, valine) and D-alanine // metabolism of isoleucine // biosynthesis of isoleucine // degradation of isoleucine // metabolism of valine // biosynthesis of valine // degradation of valine // metabolism of…
				V	-1.37	1.57	1.06	-2.0283
				X	-1.1696	-1.3028	-1.2103	-1.0866
24		NADP-dependent glutamate dehydrogenase	Triat2_297025	XXVIII	1.19	1.19	-1.58	-1.5964	01 // 01.01 // 01.01.03 // 01.01.03.01 // 01.01.03.01.02 // 01.01.03.02 // 01.01.03.02.01 // 01.01.03.02.02 // 01.01.03.03 // 01.01.03.03.02 // 01.01.03.05 // 01.01.03.05.02 // 01.02 // 02 // 02.10 // 16 // 16.21 // 16.21.07 // 42 // 42.01	METABOLISM // amino acid metabolism // assimilation of ammonia, metabolism of the glutamate group // metabolism of glutamine // degradation of glutamine // metabolism of glutamate // biosynthesis of glutamate // degradation of glutamate // metabolism of proline // degradation of proline // metabolism of arginine // degradation of arginine // nitrogen, sulfur and selenium metabolism // ENERGY // t…
				33	-1.1968	1.1593	-1.4618	-2.0282
25		putative isocitrate dehydrogenase	Trire2_52055	32	-1.6074	1.2548	1.0283	-1.9614	01 // 01.01 // 01.01.03 // 01.01.03.02 // 01.01.03.02.01 // 01.05 // 01.06 // 01.06.05 // 01.07 // 02 // 02.10 // 02.45 // 16 // 16.21 // 16.21.07	METABOLISM // amino acid metabolism // assimilation of ammonia, metabolism of the glutamate group // metabolism of glutamate // biosynthesis of glutamate // C-compound and carbohydrate metabolism // lipid, fatty acid and isoprenoid metabolism // fatty acid metabolism // metabolism of vitamins, cofactors, and prosthetic groups // ENERGY // tricarboxylic-acid pathway (citrate cycle, Krebs cycle, TC…
26	x	hypothetical protein TRIATDRAFT_299629 [Trichoderma atroviride IMI 206040]	Triat2_299629	II	-1.43	1.12	1.06	-1.5079	01 // 01.05 // 01.05.02 // 01.05.02.07 // 01.20 // 01.20.15 // 02 // 02.01	METABOLISM // C-compound and carbohydrate metabolism // sugar, glucoside, polyol and carboxylate metabolism // sugar, glucoside, polyol and carboxylate catabolism // secondary metabolism // metabolism of derivatives of dehydroquinic acid, shikimic acid and chorismic acid // ENERGY // glycolysis and gluconeogenesis
				VI	-1.94	1.02	1.32	-1.9537
27		hypothetical protein TRIATDRAFT_291545 [Trichoderma atroviride IMI 206040]	Triat2_291545	73	1.5229	-1.1532	2.0896	1.919	01 // 01.03 // 01.03.01 // 01.04 // 10 // 10.03 // 10.03.04 // 10.03.04.05 // 10.03.05 // 10.03.05.01 // 14 // 14.10 // 16 // 16.01 // 16.07 // 16.19 // 16.19.05 // 20 // 20.09 // 20.09.14 // 20.09.14.01 // 34 // 34.05 // 42 // 42.04 // 42.04.05	METABOLISM // nucleotide/nucleoside/nucleobase metabolism // purin nucleotide/nucleoside/nucleobase metabolism // phosphate metabolism // CELL CYCLE AND DNA PROCESSING // cell cycle // nuclear and chromosomal cycle // chromosome segregation/division // cell cycle dependent cytoskeleton reorganization // spindle pole body/centrosome and microtubule cycle // PROTEIN FATE (folding, modification, des…
28		hypothetical protein TRIATDRAFT_47858 [Trichoderma atroviride IMI 206040]	Triat2_47858	115	1.8297	-1.2363	-4.3039	-1.9027	43 // 43.01 // 43.01.03 // 43.01.03.09	CELL TYPE DIFFERENTIATION // fungal/microorganismic cell type differentiation // fungal and other eukaryotic cell type differentiation // development of asco- basidio- or zygospore|METABOLISM // C-compound and carbohydrate metabolism // C-2 compound and organic acid metabolism // C-2 compound and organic acid catabolism // metabolism of vitamins, cofactors, and prosthetic groups // biosynthesis o…
				42	2.11	-1.32	-4.73	-1.6898
29		acetyl-coenzyme A synthetase [Trichoderma atroviride IMI 206040]	Triat2_143748	17	1.0024	-1.0939	-1.9093	-1.6517	43 // 43.01 // 43.01.03 // 43.01.03.09
		hypothetical protein TRIATDRAFT_47858 [Trichoderma atroviride IMI 206040]	Triat2_47858	17	1.0024	-1.0939	-1.9093	-1.6517	43 // 43.01 // 43.01.03 // 43.01.03.09	CELL TYPE DIFFERENTIATION // fungal/microorganismic cell type differentiation // fungal and other eukaryotic cell type differentiation // development of asco- basidio- or zygospore
		transketolase [Trichoderma atroviride IMI 206040]	Triat2_301477	17	1.0024	-1.0939	-1.9093	-1.6517	43 // 43.01 // 43.01.03 // 43.01.03.09
30		hypothetical protein TRIATDRAFT_255726 [Trichoderma atroviride IMI 206040]	Triat2_255726	III	2.28	1.18	1	1.8754	14 // 14.01 // 16 // 16.01 // 18 // 18.02 // 18.02.01 // 18.02.01.01 // 20 // 20.09 // 20.09.07 // 32 // 32.01 // 32.01.07	PROTEIN FATE (folding, modification, destination) // protein folding and stabilization // PROTEIN WITH BINDING FUNCTION OR COFACTOR REQUIREMENT (structural or catalytic) // protein binding // REGULATION OF METABOLISM AND PROTEIN FUNCTION // regulation of protein activity // enzymatic activity regulation / enzyme regulator // enzyme activator // CELLULAR TRANSPORT, TRANSPORT FACILITIES AND TRANSPO…
31		putative L-carnitine dehydratase [Trichoderma atroviride IMI 206040]	Triat2_302818	15	-1.4751	-1.3101	-1.4064	-1.5836	99	UNCLASSIFIED PROTEINS
				37	-1.66	-1.41	-1.58	-1.8624
32		hypothetical protein TRIATDRAFT_301763 [Trichoderma atroviride IMI 206040]	Triat2_302080	XXII	-1.38	-2.01	-1.07	-1.8359	99	UNCLASSIFIED PROTEINS
33		vacuolar ATP synthase catalytic subunit A (V-ATPase 67 kDa subunit) [Trichoderma atroviride IMI 206040] or						1.84	10 // 10.01 // 10.01.05 // 10.01.05.03 // 10.01.05.03.05 // 16 // 16.19 // 16.19.03 // 20 // 20.01 // 20.01.01 // 20.01.01.01 // 20.01.15 // 20.03 // 20.03.01 // 20.03.22 // 20.09 // 20.09.13 // 34 // 34.01 // 34.01.01 // 34.01.01.03 // 34.11 // 34.11.03 // 34.11.03.13 // 42 // 42.01	CELL CYCLE AND DNA PROCESSING // DNA processing // DNA recombination and DNA repair // DNA recombination // DNA integration // PROTEIN WITH BINDING FUNCTION OR COFACTOR REQUIREMENT (structural or catalytic) // nucleotide/nucleoside/nucleobase binding // ATP binding // CELLULAR TRANSPORT, TRANSPORT FACILITIES AND TRANSPORT ROUTES // transported compounds (substrates) // ion transport // cation tra…
		hypothetical protein TRIATDRAFT_150078 [Trichoderma atroviride IMI 206040]	Triat2_150078	XXI	1.42	1.18	-1.08	1.8443	01 // 01.01 // 01.05 // 01.05.06 // 01.05.06.07 // 01.07 // 01.07.01 // 01.07.07 // 02 // 02.13 // 02.16 // 02.16.01 // 11 // 11.02 // 11.02.03 // 11.02.03.04 // 11.02.03.04.01	METABOLISM // amino acid metabolism // C-compound and carbohydrate metabolism // C-2 compound and organic acid metabolism // C-2 compound and organic acid catabolism // metabolism of vitamins, cofactors, and prosthetic groups // biosynthesis of vitamins, cofactors, and prosthetic groups // regulation of the metabolism of vitamins, cofactors, and prosthetic groups // ENERGY // respiration // ferme…
34		hypothetical protein TRIATDRAFT_298187 [Trichoderma atroviride IMI 206040]	Triat2_298187	3	-2.3783	-2.1504	-1.5503	-1.833	14 // 14.13 // 14.13.01 // 16 // 16.01 // 16.17 // 16.17.01 // 34 // 34.07 // 34.11 // 34.11.12 // 40 // 40.01 // 40.01.03 // 40.01.03.01	PROTEIN FATE (folding, modification, destination) // protein/peptide degradation // cytoplasmic and nuclear protein degradation // PROTEIN WITH BINDING FUNCTION OR COFACTOR REQUIREMENT (structural or catalytic) // protein binding // metal binding // calcium binding // INTERACTION WITH THE ENVIRONMENT // cell adhesion // cellular sensing and response to external stimulus // perception of nutrients…
35	x	glyceraldehyde-3-phosphate dehydrogenase [Trichoderma lixii]		2	-2.1463	1.2113	-3.6334	-1.815	01 // 01.05 // 01.05.02 // 01.05.02.04 // 01.05.02.07 // 02 // 02.01 // 16 // 16.21 // 16.21.07	METABOLISM // C-compound and carbohydrate metabolism // sugar, glucoside, polyol and carboxylate metabolism // sugar, glucoside, polyol and carboxylate anabolism // sugar, glucoside, polyol and carboxylate catabolism // ENERGY // glycolysis and gluconeogenesis // PROTEIN WITH BINDING FUNCTION OR COFACTOR REQUIREMENT (structural or catalytic) // complex cofactor/cosubstrate/vitamine binding // NAD…
36		hypothetical protein TRIATDRAFT_301399 [Trichoderma atroviride IMI 206040]	Triat2_301399	4	1.9545	-1.8364	1.0118	1.7874	01 // 01.05 // 01.06 // 01.06.05 // 02 // 02.07	METABOLISM // C-compound and carbohydrate metabolism // lipid, fatty acid and isoprenoid metabolism // fatty acid metabolism // ENERGY // pentose-phosphate pathway
37		calnexin [Trichoderma atroviride IMI 206040]	Triat2_146528	XXX	-1.1791	-1.62	1.2968	1.7818	10 // 10.03 // 10.03.02 // 14 // 14.01 // 14.10 // 16 // 16.01 // 16.13 // 16.13.01 // 16.17 // 16.17.01 // 32 // 32.01 // 32.01.07 // 34 // 34.01 // 34.01.01 // 34.01.01.01	CELL CYCLE AND DNA PROCESSING // cell cycle // meiosis // PROTEIN FATE (folding, modification, destination) // protein folding and stabilization // assembly of protein complexes // PROTEIN WITH BINDING FUNCTION OR COFACTOR REQUIREMENT (structural or catalytic) // protein binding // C-compound binding // sugar binding // metal binding // calcium binding // CELL RESCUE, DEFENSE AND VIRULENCE // str…
38		Hypothetical protein TRIATDRAFT_221418 [Trichoderma atroviride IMI 206040]	Triat2_221418	58	1.0133	-1.6436	1.0644	1.7726	01 // 01.02 // 01.02.02 // 01.02.02.09 // 02 // 02.11 // 02.45 // 20 // 20.01 // 20.01.15	METABOLISM // nitrogen, sulfur and selenium metabolism // nitrogen metabolism // catabolism of nitrogenous compounds // ENERGY // electron transport and membrane-associated energy conservation // energy conversion and regeneration // CELLULAR TRANSPORT, TRANSPORT FACILITIES AND TRANSPORT ROUTES // transported compounds (substrates) // electron transport
39		hypothetical protein TRIATDRAFT_79372 [Trichoderma atroviride IMI 206040]	Triat2_79372	21	1.7923	1.1364	1.1159	1.7601	11 // 11.04 // 11.04.03 // 11.04.03.11 // 12 // 12.04 // 12.04.01 // 12.07 // 16 // 16.03 // 16.03.03 // 20 // 20.01 // 20.01.21	TRANSCRIPTION // RNA processing // mRNA processing (splicing, 5^-, 3^-end processing) // control of mRNA stability // PROTEIN SYNTHESIS // translation // translation initiation // translational control // PROTEIN WITH BINDING FUNCTION OR COFACTOR REQUIREMENT (structural or catalytic) // nucleic acid binding // RNA binding // CELLULAR TRANSPORT, TRANSPORT FACILITIES AND TRANSPORT ROUTES // transpo…
40	x	hypothetical protein TRIATDRAFT_301414 [Trichoderma atroviride IMI 206040]	Triat2_301414	XXXIV	-2.02	-1.26	-1.1	-1.7514	01 // 01.05 // 02 // 02.07 // 02.07.01 // 16 // 16.21 // 16.21.07	METABOLISM // C-compound and carbohydrate metabolism // ENERGY // pentose-phosphate pathway // pentose-phosphate pathway oxidative branch // PROTEIN WITH BINDING FUNCTION OR COFACTOR REQUIREMENT (structural or catalytic) // complex cofactor/cosubstrate/vitamine binding // NAD/NADP binding
				81	-1.3177	-1.0325	-1.002	-1.2787
41	x	actin [Trichoderma reesei]		113	1.2429	1.3295	1.4698	1.7513	10 // 10.03 // 10.03.01 // 10.03.03 // 10.03.05 // 10.03.05.01 // 10.03.05.03 // 11 // 11.02 // 11.02.03 // 11.02.03.04 // 14 // 14.04 // 14.07 // 14.07.04 // 16 // 16.01 // 16.07 // 16.19 // 16.19.03 // 20 // 20.01 // 20.01.10 // 20.09 // 20.09.07 // 20.09.14 // 20.09.14.02 // 20.09.16 // 20.09.16.09 // 20.09.16.09.03 // 20.09.18 // 20.09.18.09 // 20.09.18.09.01 // 32 // 32.01 // 32.01.03 // 40 …	CELL CYCLE AND DNA PROCESSING // cell cycle // mitotic cell cycle and cell cycle control // cytokinesis (cell division) /septum formation and hydrolysis // cell cycle dependent cytoskeleton reorganization // spindle pole body/centrosome and microtubule cycle // cell cycle dependent actin filament reorganization // TRANSCRIPTION // RNA synthesis // mRNA synthesis // transcriptional control // PROT…
42		predicted protein [Trichoderma reesei QM6a]	Trire2_104606	31	-1.1313	1.3086	-1.1742	-1.7383	01 // 01.05 // 01.20 // 32 // 32.05 // 32.05.01 // 32.07 // 32.07.03	METABOLISM // C-compound and carbohydrate metabolism // secondary metabolism // CELL RESCUE, DEFENSE AND VIRULENCE // disease, virulence and defense // resistance proteins // detoxification // detoxification by modification
43		hypothetical protein TRIATDRAFT_291077 [Trichoderma atroviride IMI 206040]	Triat2_291077	XXXI	-1.15	1.22	-3.08	-1.5926	01 // 01.05 // 01.20	METABOLISM // C-compound and carbohydrate metabolism // secondary metabolism
				111	-1.2284	-2.2246	-1.9083	-1.703	01 // 01.05 // 02 // 02.16 // 02.16.01 // 16 // 16.01 // 16.17 // 16.17.09 // 16.21 // 16.21.07	METABOLISM // C-compound and carbohydrate metabolism // ENERGY // fermentation // alcohol fermentation // PROTEIN WITH BINDING FUNCTION OR COFACTOR REQUIREMENT (structural or catalytic) // protein binding // metal binding // heavy metal binding (Cu, Fe, Zn) // complex cofactor/cosubstrate/vitamine binding // NAD/NADP binding
44	x	hypothetical protein TRIATDRAFT_138040 [Trichoderma atroviride IMI 206040]	Triat2_138040	XXVII	1.19	1.27	1.68	1.6978	99	UNCLASSIFIED PROTEINS
45	x	hypothetical protein TRIATDRAFT_135603 [Trichoderma atroviride IMI 206040]	Triat2_135603	VIII	1.15	1.06	1.41	1.5318	01 // 01.05 // 01.05.02 // 01.05.02.04 // 01.05.02.07 // 01.05.09 // 01.05.09.04 // 01.05.09.07 // 02 // 02.01 // 02.07 // 02.19	METABOLISM // C-compound and carbohydrate metabolism // sugar, glucoside, polyol and carboxylate metabolism // sugar, glucoside, polyol and carboxylate anabolism // sugar, glucoside, polyol and carboxylate catabolism // aminosaccharide metabolism // aminosaccharide anabolism // aminosaccharide catabolism // ENERGY // glycolysis and gluconeogenesis // pentose-phosphate pathway // metabolism of ene…
				IX	1.06	1.63	-1.1	-1.6885
46	x	hypothetical protein THARTR1_06483 [Trichoderma harzianum]		18	1.851	-2.189	-2.4302	1.6673	01 // 01.04 // 14 // 14.01 // 14.04 // 16 // 16.01 // 16.19 // 16.19.03 // 20 // 20.09 // 20.09.01 // 20.09.04 // 20.09.05 // 20.09.07 // 32 // 32.01 // 32.01.07|	METABOLISM // phosphate metabolism // PROTEIN FATE (folding, modification, destination) // protein folding and stabilization // protein targeting, sorting and translocation // PROTEIN WITH BINDING FUNCTION OR COFACTOR REQUIREMENT (structural or catalytic) // protein binding // nucleotide/nucleoside/nucleobase binding // ATP binding // CELLULAR TRANSPORT, TRANSPORT FACILITIES AND TRANSPORT ROUTES …
47	x	hypothetical protein TRIATDRAFT_297070 [Trichoderma atroviride IMI 206040]	Triat2_297070	75	1.2439	1.0431	1.5813	1.6644	10 // 10.03 // 10.03.01 // 10.03.03 // 10.03.05 // 10.03.05.01 // 10.03.05.03 // 11 // 11.02 // 11.02.03 // 11.02.03.04 // 14 // 14.04 // 14.07 // 14.07.04 // 16 // 16.01 // 16.07 // 16.19 // 16.19.03 // 20 // 20.01 // 20.01.10 // 20.09 // 20.09.07 // 20.09.14 // 20.09.14.02 // 20.09.16 // 20.09.16.09 // 20.09.16.09.03 // 20.09.18 // 20.09.18.09 // 20.09.18.09.01 // 32 // 32.01 // 32.01.03 // 40 …	CELL CYCLE AND DNA PROCESSING // cell cycle // mitotic cell cycle and cell cycle control // cytokinesis (cell division) /septum formation and hydrolysis // cell cycle dependent cytoskeleton reorganization // spindle pole body/centrosome and microtubule cycle // cell cycle dependent actin filament reorganization // TRANSCRIPTION // RNA synthesis // mRNA synthesis // transcriptional control // PROT…
48	x	hypothetical protein TRIATDRAFT_301030 [Trichoderma atroviride IMI 206040]	Triat2_301030	51	1.2897	1.167	1.3921	1.5385	18 // 18.01 // 18.01.07 // 18.02 // 18.02.01 // 18.02.01.01 // 18.02.01.01.01 // 18.02.01.02 // 18.02.01.02.01 // 18.02.05 // 20 // 20.09 // 20.09.13 // 20.09.16 // 30 // 30.01	REGULATION OF METABOLISM AND PROTEIN FUNCTION // regulation by // regulation by binding / dissociation // regulation of protein activity // enzymatic activity regulation / enzyme regulator // enzyme activator // GTPase activator (GAP) // enzyme inhibitor // GTPase inhibitor (GIP) // regulator of G-protein signalling // CELLULAR TRANSPORT, TRANSPORT FACILITIES AND TRANSPORT ROUTES // transport rou…
				56	1.3399	1.1674	1.45	1.6642
				35	-1.5878	-1.2186	1.5773	-1.1529
49		hypothetical protein TRIATDRAFT_260363 [Trichoderma atroviride IMI 206040]	Triat2_260363	112	-1.1821	1.009	1.0425	-1.6641	01 // 01.01 // 01.01.11 // 01.01.11.02 // 01.01.11.02.01 // 01.01.11.03 // 01.01.11.03.01 // 01.01.11.04 // 01.01.11.04.01	METABOLISM // amino acid metabolism // metabolism of the pyruvate family (alanine, isoleucine, leucine, valine) and D-alanine // metabolism of isoleucine // biosynthesis of isoleucine // metabolism of valine // biosynthesis of valine // metabolism of leucine // biosynthesis of leucine
50	x	hypothetical protein TRIATDRAFT_302814 [Trichoderma atroviride IMI 206040]	Triat2_302814	7	-1.0642	1.0634	-1.1681	-1.6574	01 // 01.01 // 01.01.09 // 01.05 // 01.05.11 // 01.05.11.04 // 01.20 // 01.20.15	METABOLISM // amino acid metabolism // metabolism of the cysteine - aromatic group // C-compound and carbohydrate metabolism // aromate metabolism // aromate anabolism // secondary metabolism // metabolism of derivatives of dehydroquinic acid, shikimic acid and chorismic acid
51	x	hypothetical protein TRIATDRAFT_170069, partial [Trichoderma atroviride IMI 206040]	Triat2_170069	70	-1.0642	1.0634	-1.1681	-1.6574	01 // 01.05 // 01.05.25 // 10 // 10.01 // 10.01.09 // 10.01.09.05 // 11 // 11.02 // 11.02.03 // 11.02.03.04 // 11.02.03.04.01 // 12 // 12.04 // 12.04.03 // 12.07 // 16 // 16.01 // 16.03 // 16.03.01 // 18 // 18.01 // 18.01.07 // 18.02 // 18.02.09 // 20 // 20.01 // 20.01.10 // 32 // 32.01 // 32.01.07 // 42 // 42.10 // 42.10.03	METABOLISM // C-compound and carbohydrate metabolism // regulation of C-compound and carbohydrate metabolism // CELL CYCLE AND DNA PROCESSING // DNA processing // DNA restriction or modification // DNA conformation modification (e.g. chromatin) // TRANSCRIPTION // RNA synthesis // mRNA synthesis // transcriptional control // transcription activation // PROTEIN SYNTHESIS // translation // translat…
52	x	hypothetical protein TRIATDRAFT_298585 [Trichoderma atroviride IMI 206040]	Triat2_298585	6	1.39	1.08	1.68	1.6434	01 // 01.05 // 01.05.02 // 01.05.02.04 // 01.05.02.07	METABOLISM // C-compound and carbohydrate metabolism // sugar, glucoside, polyol and carboxylate metabolism // sugar, glucoside, polyol and carboxylate anabolism // sugar, glucoside, polyol and carboxylate catabolism
				48	-1.1588	1.3431	1.3337	-1.0955
53	x	hypothetical protein TRIATDRAFT_301205 [Trichoderma atroviride IMI 206040]	Triat2_301205	95	-1.09	1.16	-1.3	-1.6291	01 // 01.01 // 01.01.09 // 01.01.09.04 // 01.01.09.04.01 // 01.01.09.05 // 01.01.09.05.01 // 01.01.09.06 // 01.01.09.06.01 // 01.07 // 01.20 // 01.20.15 // 20 // 20.01 // 20.01.15	METABOLISM // amino acid metabolism // metabolism of the cysteine - aromatic group // metabolism of phenylalanine // biosynthesis of phenylalanine // metabolism of tyrosine // biosynthesis of tyrosine // metabolism of tryptophan // biosynthesis of tryptophan // metabolism of vitamins, cofactors, and prosthetic groups // secondary metabolism // metabolism of derivatives of dehydroquinic acid, shik…
54		hypothetical protein TRIATDRAFT_37892 [Trichoderma atroviride IMI 206040]	Triat2_37892	XXIX	1.29	-1.16	1.09	1.6284	01 // 01.01 // 01.01.03 // 01.01.03.02 // 01.01.03.02.01 // 01.01.03.03 // 01.01.03.03.01 // 01.01.03.03.02 // 01.02 // 20 // 20.01 // 20.01.15	METABOLISM // amino acid metabolism // assimilation of ammonia, metabolism of the glutamate group // metabolism of glutamate // biosynthesis of glutamate // metabolism of proline // biosynthesis of proline // degradation of proline // nitrogen, sulfur and selenium metabolism // CELLULAR TRANSPORT, TRANSPORT FACILITIES AND TRANSPORT ROUTES // transported compounds (substrates) // electron transport
55	x	hypothetical protein TRIATDRAFT_143500 [Trichoderma atroviride IMI 206040]	Triat2_143500	82	-1.3799	1.0412	-1.1229	-1.6134	01 // 01.05 // 01.05.11 // 01.05.11.07 // 01.05.11.07.01 // 01.05.11.07.02 // 01.20	METABOLISM // C-compound and carbohydrate metabolism // aromate metabolism // aromate catabolism // aerobic aromate catabolism // anaerobic aromate catabolism // secondary metabolism
56		hypothetical protein TRIATDRAFT_314266 [Trichoderma atroviride IMI 206040]	Triat2_314266	114	-1.3702	1.024	-1.1477	-1.6104	12 // 12.04 // 12.04.02 // 16 // 16.19 // 16.19.05	PROTEIN SYNTHESIS // translation // translation elongation // PROTEIN WITH BINDING FUNCTION OR COFACTOR REQUIREMENT (structural or catalytic) // nucleotide/nucleoside/nucleobase binding // GTP binding
57		hypothetical protein TRIATDRAFT_297279 [Trichoderma atroviride IMI 206040]	Triat2_297279	55	-1.19	1.07	1.35	-1.5949	01 // 01.05 // 01.05.02 // 01.05.02.04 // 01.05.02.07	METABOLISM // C-compound and carbohydrate metabolism // sugar, glucoside, polyol and carboxylate metabolism // sugar, glucoside, polyol and carboxylate anabolism // sugar, glucoside, polyol and carboxylate catabolism
58	x	BAR domain protein [Trichoderma atroviride IMI 206040]	Triat2_296822	27	-1.0031	1.0061	-1.1849	-1.5908	99	UNCLASSIFIED PROTEINS
59	x	hypothetical protein TRIATDRAFT_301930 [Trichoderma atroviride IMI 206040]	Triat2_301930	93	-1.82	-1.1676	1.6275	-1.5871	12 // 12.01 // 12.01.01 // 12.04 // 14 // 14.10 // 16 // 16.01 // 43 // 43.01 // 43.01.03 // 43.01.03.05	PROTEIN SYNTHESIS // ribosome biogenesis // ribosomal proteins // translation // PROTEIN FATE (folding, modification, destination) // assembly of protein complexes // PROTEIN WITH BINDING FUNCTION OR COFACTOR REQUIREMENT (structural or catalytic) // protein binding // CELL TYPE DIFFERENTIATION // fungal/microorganismic cell type differentiation // fungal and other eukaryotic cell type differentia…
60		hypothetical protein TRIATDRAFT_302977 [Trichoderma atroviride IMI 206040]	Triat2_302977	97	2.0115	4.2301	1.3259	-1.5861	02 // 02.11 // 02.11.05 // 02.13 // 02.13.03 // 16 // 16.21 // 16.21.05 // 16.21.07 // 16.21.08 // 20 // 20.01 // 20.01.15 // 20.03	ENERGY // electron transport and membrane-associated energy conservation // accessory proteins of electron transport and membrane-associated energy conservation // respiration // aerobic respiration // PROTEIN WITH BINDING FUNCTION OR COFACTOR REQUIREMENT (structural or catalytic) // complex cofactor/cosubstrate/vitamine binding // FAD/FMN binding // NAD/NADP binding // Fe/S binding // CELLULAR T…
61		hypothetical protein TRIATDRAFT_298478 [Trichoderma atroviride IMI 206040]	Triat2_298478	65	-1.4319	-1.1792	1.0987	-1.5787	01 // 01.03 // 01.03.16 // 12 // 12.04 // 12.04.01 // 16 // 16.01 // 40 // 40.10 // 40.10.02	METABOLISM // nucleotide/nucleoside/nucleobase metabolism // polynucleotide degradation // PROTEIN SYNTHESIS // translation // translation initiation // PROTEIN WITH BINDING FUNCTION OR COFACTOR REQUIREMENT (structural or catalytic) // protein binding // CELL FATE // cell death // apoptosis (type I programmed cell death)
62	x	hypothetical protein TRIVIDRAFT_83692 [Trichoderma virens Gv29-8]	TriviGv29_8_2_83692	XXXIII	1.28	1.09	1.35	1.5751	16 // 16.01 // 16.06 // 16.17 // 16.17.01 // 20 // 20.09 // 20.09.16 // 20.09.18 // 20.09.18.09 // 20.09.18.09.01 // 32 // 32.01 // 32.01.03 // 42 // 42.04 // 42.04.03 // 43 // 43.01 // 43.01.03 // 43.01.03.05	PROTEIN WITH BINDING FUNCTION OR COFACTOR REQUIREMENT (structural or catalytic) // protein binding // motor protein binding // metal binding // calcium binding // CELLULAR TRANSPORT, TRANSPORT FACILITIES AND TRANSPORT ROUTES // transport routes // cellular export and secretion // cellular import // vesicular cellular import // endocytosis // CELL RESCUE, DEFENSE AND VIRULENCE // stress response /…
63		hypothetical protein TRIATDRAFT_256374 [Trichoderma atroviride IMI 206040]	Triat2_256374	84	-1.1188	1.4531	2.5301	1.5563	01 // 01.05 // 01.05.06 // 01.05.06.07 // 01.06 // 02 // 02.11 // 02.13 // 02.16 // 02.16.01 // 16 // 16.21 // 16.21.07 // 20 // 20.01 // 20.01.15 // 32 // 32.05 // 32.05.03 // 32.07 // 32.07.09 // 42 // 42.16	METABOLISM // C-compound and carbohydrate metabolism // C-2 compound and organic acid metabolism // C-2 compound and organic acid catabolism // lipid, fatty acid and isoprenoid metabolism // ENERGY // electron transport and membrane-associated energy conservation // respiration // fermentation // alcohol fermentation // PROTEIN WITH BINDING FUNCTION OR COFACTOR REQUIREMENT (structural or catalyti…
64		malate dehydrogenase, NAD-dependent [Trichoderma atroviride IMI 206040]	Triat2_299661	61	-1.0598	1.1327	-1.1519	-1.5494	01 // 01.05 // 01.05.02 // 01.05.02.04 // 01.05.02.07 // 02 // 02.10 // 16 // 16.21 // 16.21.07 // 20 // 20.01 // 20.01.15 // 42 // 42.16	METABOLISM // C-compound and carbohydrate metabolism // sugar, glucoside, polyol and carboxylate metabolism // sugar, glucoside, polyol and carboxylate anabolism // sugar, glucoside, polyol and carboxylate catabolism // ENERGY // tricarboxylic-acid pathway (citrate cycle, Krebs cycle, TCA cycle) // PROTEIN WITH BINDING FUNCTION OR COFACTOR REQUIREMENT (structural or catalytic) // complex cofactor…
				108	-1.0967	1.8061	-1.229	-1.4892
65		malate dehydrogenase, NAD-dependent [Trichoderma atroviride IMI 206040]	Trire2_123729	109	-1.1444	1.1613	-1.3361	-1.5375	01 // 01.05 // 01.05.02 // 01.05.02.04 // 01.05.02.07 // 02 // 02.10 // 16 // 16.21 // 16.21.07 // 20 // 20.01 // 20.01.15 // 42 // 42.16	METABOLISM // C-compound and carbohydrate metabolism // sugar, glucoside, polyol and carboxylate metabolism // sugar, glucoside, polyol and carboxylate anabolism // sugar, glucoside, polyol and carboxylate catabolism // ENERGY // tricarboxylic-acid pathway (citrate cycle, Krebs cycle, TCA cycle) // PROTEIN WITH BINDING FUNCTION OR COFACTOR REQUIREMENT (structural or catalytic) // complex cofactor…
66	x	putative L-carnitine dehydratase [Trichoderma atroviride IMI 206040]	Triat2_302818	101	-1.09	2.06	1.27	-1.5193	01 // 01.05 // 01.20 // 32 // 32.05 // 32.05.01 // 32.07 // 32.07.03	METABOLISM // C-compound and carbohydrate metabolism // secondary metabolism // CELL RESCUE, DEFENSE AND VIRULENCE // disease, virulence and defense // resistance proteins // detoxification // detoxification by modification
67		hypothetical protein TRIATDRAFT_301763 [Trichoderma atroviride IMI 206040]	Triat2_301763	XVII	-1.38	1.1	-1	-1.5163	01 // 01.01 // 01.01.06 // 01.01.06.05 // 01.01.06.05.02 // 01.03 // 01.03.01 // 01.04 // 01.05 // 01.05.05 // 01.05.13 // 01.05.13.01 // 01.20 // 01.20.21 // 16 // 16.17 // 16.17.03 // 16.17.07 // 16.19 // 16.19.03	METABOLISM // amino acid metabolism // metabolism of the aspartate family // metabolism of methionine // degradation of methionine // nucleotide/nucleoside/nucleobase metabolism // purin nucleotide/nucleoside/nucleobase metabolism // phosphate metabolism // C-compound and carbohydrate metabolism // C-1 compound metabolism // transfer of activated C-1 groups // S-adenosyl-methionine - homocysteine…
68	x	hypothetical protein TRIATDRAFT_299588 [Trichoderma atroviride IMI 206040]	Triat2_299588	VII	1.01	-1.01	-1.22	-1.5149	10 // 10.03 // 10.03.01 // 10.03.01.01 // 10.03.01.01.03 // 10.03.05 // 10.03.05.01 // 14 // 14.01 // 14.04 // 14.13 // 14.13.01 // 14.13.01.01 // 16 // 16.01 // 18 // 18.02 // 18.02.01 // 18.02.01.01 // 18.02.01.01.01 // 20 // 20.01 // 20.01.21 // 20.03 // 20.03.01 // 20.03.01.05 // 20.09 // 20.09.01 // 42 // 42.04 // 42.04.05	CELL CYCLE AND DNA PROCESSING // cell cycle // mitotic cell cycle and cell cycle control // mitotic cell cycle // G1/S transition of mitotic cell cycle // cell cycle dependent cytoskeleton reorganization // spindle pole body/centrosome and microtubule cycle // PROTEIN FATE (folding, modification, destination) // protein folding and stabilization // protein targeting, sorting and translocation // …
69	x	putative elongation factor	Triat2_156340	54	1.2699	1.0203	1.2144	1.5115	01 // 01.04 // 12 // 12.04 // 12.04.01 // 12.04.02 // 16 // 16.19 // 16.19.03 // 42 // 42.01	METABOLISM // phosphate metabolism // PROTEIN SYNTHESIS // translation // translation initiation // translation elongation // PROTEIN WITH BINDING FUNCTION OR COFACTOR REQUIREMENT (structural or catalytic) // nucleotide/nucleoside/nucleobase binding // ATP binding // BIOGENESIS OF CELLULAR COMPONENTS // cell wall
70		UDP-glucose 4-epimerase Gal10 [Trichoderma atroviride IMI 206040]	Triat2_292172	XXVI	-1.33	1.15	-1.12	-1.5027	01 // 01.05 // 01.05.02 // 01.05.02.01 // 01.05.02.04 // 01.05.02.07 // 01.05.25 // 02 // 02.01 // 16 // 16.21 // 16.21.07	METABOLISM // C-compound and carbohydrate metabolism // sugar, glucoside, polyol and carboxylate metabolism // nucleotide-sugar metabolism // sugar, glucoside, polyol and carboxylate anabolism // sugar, glucoside, polyol and carboxylate catabolism // regulation of C-compound and carbohydrate metabolism // ENERGY // glycolysis and gluconeogenesis // PROTEIN WITH BINDING FUNCTION OR COFACTOR REQUIR…
71		HEX1 [Trichoderma atroviride]		83	-1.7076	-4.03	2.07	-1.4959	01 // 01.03 // 01.03.16 // 12 // 12.04 // 12.04.01 // 16 // 16.01 // 43 // 43.01 // 43.01.03	METABOLISM // nucleotide/nucleoside/nucleobase metabolism // polynucleotide degradation // PROTEIN SYNTHESIS // translation // translation initiation // PROTEIN WITH BINDING FUNCTION OR COFACTOR REQUIREMENT (structural or catalytic) // protein binding // CELL TYPE DIFFERENTIATION // fungal/microorganismic cell type differentiation // fungal and other eukaryotic cell type differentiation
72		hypothetical protein TRIATDRAFT_129811 [Trichoderma atroviride IMI 206040]	Triat2_129811	11	1.0496	1.1811	1.0944	-1.0281	12 // 12.04 // 12.04.02 // 12.07 // 16 // 16.01 // 16.19 // 16.19.05 // 18 // 18.02 // 18.02.01 // 18.02.01.01 // 18.02.01.01.01	PROTEIN SYNTHESIS // translation // translation elongation // translational control // PROTEIN WITH BINDING FUNCTION OR COFACTOR REQUIREMENT (structural or catalytic) // protein binding // nucleotide/nucleoside/nucleobase binding // GTP binding // REGULATION OF METABOLISM AND PROTEIN FUNCTION // regulation of protein activity // enzymatic activity regulation / enzyme regulator // enzyme activator…
				62	1.0158	-1.064	-1.2356	-1.1433
73	x	ATP synthase beta chain mitochondrial precursor [Trichoderma atroviride IMI 206040]	Triat2_133927	89	-1.0518	1.3536	1.3841	-1.0286	02 // 02.11 // 02.13 // 02.13.03 // 02.45 // 02.45.15 // 16 // 16.19 // 16.19.03 // 20 // 20.01 // 20.01.01 // 20.01.01.01 // 20.01.15 // 20.03 // 20.03.22 // 20.09 // 20.09.04 // 34 // 34.01 // 34.01.01 // 34.01.01.03 // 40 // 40.20	ENERGY // electron transport and membrane-associated energy conservation // respiration // aerobic respiration // energy conversion and regeneration // energy generation (e.g. ATP synthase) // PROTEIN WITH BINDING FUNCTION OR COFACTOR REQUIREMENT (structural or catalytic) // nucleotide/nucleoside/nucleobase binding // ATP binding // CELLULAR TRANSPORT, TRANSPORT FACILITIES AND TRANSPORT ROUTES //…
74		pyruvate kinase [Trichoderma atroviride IMI 206040]	Triat2_161079	86	1.5052	1.7016	1.0967	-1.0308	01 // 01.03 // 01.04 // 01.05 // 01.05.02 // 01.05.02.04 // 01.05.02.07 // 02 // 02.01 // 02.01.03 // 16 // 16.17 // 16.17.07	METABOLISM // nucleotide/nucleoside/nucleobase metabolism // phosphate metabolism // C-compound and carbohydrate metabolism // sugar, glucoside, polyol and carboxylate metabolism // sugar, glucoside, polyol and carboxylate anabolism // sugar, glucoside, polyol and carboxylate catabolism // ENERGY // glycolysis and gluconeogenesis // regulation of glycolysis and gluconeogenesis // PROTEIN WITH BIN…
				105	-1.4737	1.0866	-1.3974	1.0442
75		hypothetical protein TRIATDRAFT_299206 [Trichoderma atroviride IMI 206040]	Triat2_299206	XII	1.0367	1.1793	1.1017	-1.0326	18 // 18.01 // 18.01.07 // 18.02 // 18.02.01 // 18.02.01.01 // 18.02.01.01.01 // 18.02.01.02 // 18.02.01.02.01 // 18.02.05 // 20 // 20.09 // 20.09.13 // 20.09.16 // 30 // 30.01	REGULATION OF METABOLISM AND PROTEIN FUNCTION // regulation by // regulation by binding / dissociation // regulation of protein activity // enzymatic activity regulation / enzyme regulator // enzyme activator // GTPase activator (GAP) // enzyme inhibitor // GTPase inhibitor (GIP) // regulator of G-protein signalling // CELLULAR TRANSPORT, TRANSPORT FACILITIES AND TRANSPORT ROUTES // transport rou…
				41	-1.4711	1.2608	1.28	-1.2286
76		DAHP synthase-like protein [Trichoderma reesei QM6a]	Trire2_121706	87	-1.0152	1.3365	1.2982	-1.0451	01 // 01.01 // 01.01.09 // 01.01.09.01 // 01.01.09.01.01 // 01.05 // 01.20 // 01.20.17 // 01.20.17.03 // 16 // 16.21 // 16.21.05 // 16.21.07 // 20 // 20.01 // 20.01.15 // 34 // 34.11 // 34.11.03 // 34.11.03.13	METABOLISM // amino acid metabolism // metabolism of the cysteine - aromatic group // metabolism of glycine // biosynthesis of glycine // C-compound and carbohydrate metabolism // secondary metabolism // metabolism of secondary products derived from primary amino acids // metabolism of amines // PROTEIN WITH BINDING FUNCTION OR COFACTOR REQUIREMENT (structural or catalytic) // complex cofactor/co…
77	x	hypothetical protein TRIATDRAFT_159436 [Trichoderma atroviride IMI 206040]	Triat2_159436	XIV	-1.1511	1.0207	1.2358	1.0519	14 // 14.01 // 14.07 // 14.07.03 // 14.10 // 16 // 16.01 // 18 // 18.02 // 18.02.01 // 18.02.01.02 // 32 // 32.01 // 32.01.07 // 40 // 40.01	PROTEIN FATE (folding, modification, destination) // protein folding and stabilization // protein modification // modification by phosphorylation, dephosphorylation, autophosphorylation // assembly of protein complexes // PROTEIN WITH BINDING FUNCTION OR COFACTOR REQUIREMENT (structural or catalytic) // protein binding // REGULATION OF METABOLISM AND PROTEIN FUNCTION // regulation of protein acti…
				XV	1.1747	-1.1478	-1.0432	1.2926
				XVIII	1.3906	-1.2551	-1.1948	1.4607
78	x	hypothetical protein TRIATDRAFT_300149 [Trichoderma atroviride IMI 206040]	Triat2_300149	96	1.0534	1.4167	1.3432	1.0535	01 // 01.01 // 01.01.09 // 01.01.09.01 // 01.01.09.01.02 // 01.01.09.02 // 01.01.09.02.01 // 01.01.11 // 01.01.11.02 // 01.01.11.02.02 // 01.01.11.03 // 01.01.11.03.02 // 01.01.11.04 // 01.01.11.04.02 // 01.05 // 01.05.02 // 01.05.02.04 // 01.05.02.07 // 01.06 // 01.07 // 01.07.01 // 02 // 02.01 // 02.08 // 02.10 // 10 // 10.03 // 10.03.01 // 10.03.01.01 // 10.03.01.01.03 // 16 // 16.21 // 16.21.…	METABOLISM // amino acid metabolism // metabolism of the cysteine - aromatic group // metabolism of glycine // degradation of glycine // metabolism of serine // biosynthesis of serine // metabolism of the pyruvate family (alanine, isoleucine, leucine, valine) and D-alanine // metabolism of isoleucine // degradation of isoleucine // metabolism of valine // degradation of valine // metabolism of le…
79		hypothetical protein TRIATDRAFT_259242 [Trichoderma atroviride IMI 206040]	Triat2_259242	94	1.0464	1.0647	1.0803	1.0617	14 // 14.13 // 14.13.01 // 16 // 16.01	PROTEIN FATE (folding, modification, destination) // protein/peptide degradation // cytoplasmic and nuclear protein degradation // PROTEIN WITH BINDING FUNCTION OR COFACTOR REQUIREMENT (structural or catalytic) // protein binding
80		hypothetical protein TRIATDRAFT_297741 [Trichoderma atroviride IMI 206040]	Triat2_297741	78	1.0426	1.0901	-1.0706	1.0654	01 // 01.05 // 01.05.02 // 01.05.02.04 // 01.05.02.07 // 02 // 02.01 // 16 // 16.21 // 16.21.07	METABOLISM // C-compound and carbohydrate metabolism // sugar, glucoside, polyol and carboxylate metabolism // sugar, glucoside, polyol and carboxylate anabolism // sugar, glucoside, polyol and carboxylate catabolism // ENERGY // glycolysis and gluconeogenesis // PROTEIN WITH BINDING FUNCTION OR COFACTOR REQUIREMENT (structural or catalytic) // complex cofactor/cosubstrate/vitamine binding // NAD…
				46	1.0001	1.132	-1.0452	-1.1303
				79	-1.0506	1.0158	1.0298	-1.2062
				102	-1.0488	-1.0195	1.0143	-1.2118
81		Hypothetical protein TRIREDRAFT_121915 [Trichoderma reesei QM6a]	Trire2_121915	43	-1.0458	1.1065	-1.0567	1.0671	12 // 12.01 // 16 // 16.01 // 40 // 40.10 // 40.10.02 // 40.10.02.01	PROTEIN SYNTHESIS // ribosome biogenesis // PROTEIN WITH BINDING FUNCTION OR COFACTOR REQUIREMENT (structural or catalytic) // protein binding // CELL FATE // cell death // apoptosis (type I programmed cell death) // anti-apoptosis
82		hypothetical protein TRIATDRAFT_298756 [Trichoderma atroviride IMI 206040]	Triat2_298756	53	-1.1164	-1.1326	1.0561	1.0713	01 // 01.02 // 01.06	METABOLISM // nitrogen, sulfur and selenium metabolism // lipid, fatty acid and isoprenoid metabolism
83		hypothetical protein TRIATDRAFT_136004 [Trichoderma atroviride IMI 206040]	Triat2_136004	XVI	-1.3752	-1.0635	1.3915	1.0761	01 // 01.01 // 01.01.06 // 01.01.06.05 // 01.01.06.05.01 // 01.01.06.05.02 // 14 // 14.07 // 14.07.09	METABOLISM // amino acid metabolism // metabolism of the aspartate family // metabolism of methionine // biosynthesis of methionine // degradation of methionine // PROTEIN FATE (folding, modification, destination) // protein modification // posttranslational modification of amino acids (e.g. hydroxylation, methylation)
				119	-1.6266	1.0086	1.4852	-1.1046
84	x	hypothetical protein TRIATDRAFT_299895 [Trichoderma atroviride IMI 206040]	Triat2_299895	64	1.3321	1.1048	1.0676	1.0818	01 // 01.01 // 20 // 20.01 // 20.01.15 // 32 // 32.01 // 32.01.01 // 32.07 // 32.07.03 // 32.07.07 // 32.07.07.05 // 42 // 42.16	METABOLISM // amino acid metabolism // CELLULAR TRANSPORT, TRANSPORT FACILITIES AND TRANSPORT ROUTES // transported compounds (substrates) // electron transport // CELL RESCUE, DEFENSE AND VIRULENCE // stress response // oxidative stress response // detoxification // detoxification by modification // oxygen and radical detoxification // peroxidase reaction // BIOGENESIS OF CELLULAR COMPONENTS // …
85		hypothetical protein TRIATDRAFT_297730 [Trichoderma atroviride IMI 206040]	Triat2_297730	XXIII	1.0569	1.3384	1.244	1.0852	02 // 02.11 // 02.11.05 // 02.13 // 02.13.01 // 02.13.03 // 16 // 16.21 // 16.21.05 // 16.21.07 // 16.21.08 // 20 // 20.01 // 20.01.15 // 20.03	ENERGY // electron transport and membrane-associated energy conservation // accessory proteins of electron transport and membrane-associated energy conservation // respiration // anaerobic respiration // aerobic respiration // PROTEIN WITH BINDING FUNCTION OR COFACTOR REQUIREMENT (structural or catalytic) // complex cofactor/cosubstrate/vitamine binding // FAD/FMN binding // NAD/NADP binding // F…
86		hypothetical protein TRIATDRAFT_300431 [Trichoderma atroviride IMI 206040]	Triat2_300431	IV	-1.1072	1.8143	1.2002	1.0888	14 // 14.04 // 16 // 16.01 // 20 // 20.03 // 20.03.01 // 20.03.01.05 // 20.09 // 20.09.01	PROTEIN FATE (folding, modification, destination) // protein targeting, sorting and translocation // PROTEIN WITH BINDING FUNCTION OR COFACTOR REQUIREMENT (structural or catalytic) // protein binding // CELLULAR TRANSPORT, TRANSPORT FACILITIES AND TRANSPORT ROUTES // transport facilities // channel / pore class transport // nuclear pore forming protein // transport routes // nuclear transport
87		hypothetical protein TRIATDRAFT_128447 [Trichoderma atroviride IMI 206040]	Triat2_128447	XX	1.2025	1.0055	1.0147	1.1089	01 // 01.04 // 10 // 10.03 // 10.03.02 // 14 // 14.01 // 14.04 // 16 // 16.01 // 16.19 // 16.19.03 // 20 // 20.09 // 20.09.05 // 32 // 32.01 // 32.01.05 // 32.01.07 // 34 // 34.11 // 34.11.09	METABOLISM // phosphate metabolism // CELL CYCLE AND DNA PROCESSING // cell cycle // meiosis // PROTEIN FATE (folding, modification, destination) // protein folding and stabilization // protein targeting, sorting and translocation // PROTEIN WITH BINDING FUNCTION OR COFACTOR REQUIREMENT (structural or catalytic) // protein binding // nucleotide/nucleoside/nucleobase binding // ATP binding // CELL…
88	x	hypothetical protein TRIATDRAFT_299063 [Trichoderma atroviride IMI 206040]	Triat2_299063	76	-1.1552	-1.046	1.2025	-1.1093	01 // 01.05 // 01.05.02 // 01.05.02.07 // 02 // 02.01 // 02.07	METABOLISM // C-compound and carbohydrate metabolism // sugar, glucoside, polyol and carboxylate metabolism // sugar, glucoside, polyol and carboxylate catabolism // ENERGY // glycolysis and gluconeogenesis // pentose-phosphate pathway
				77	-1.2366	1.3333	1.2083	-1.2166
89		Hypothetical protein TRIATDRAFT_128537 [Trichoderma atroviride IMI 206040]	Triat2_128537	XI	1.0515	1.0332	-1.1513	1.1137	02 // 02.11 // 02.11.05 // 02.13 // 02.13.03 // 14 // 14.07 // 14.07.11 // 14.10 // 16 // 16.21 // 16.21.08 // 20 // 20.01 // 20.01.15 // 20.03	ENERGY // electron transport and membrane-associated energy conservation // accessory proteins of electron transport and membrane-associated energy conservation // respiration // aerobic respiration // PROTEIN FATE (folding, modification, destination) // protein modification // protein processing (proteolytic) // assembly of protein complexes // PROTEIN WITH BINDING FUNCTION OR COFACTOR REQUIREME…
90		NAD dependent formate dehydrogenase [Trichoderma atroviride IMI 206040]	Triat2_302156	103	1.3029	1.2955	-1.4465	-1.1138	01 // 01.01 // 01.01.09 // 01.01.09.02 // 01.01.09.02.01 // 01.05 // 01.05.05 // 01.05.05.07 // 01.07 // 02 // 02.16	METABOLISM // amino acid metabolism // metabolism of the cysteine - aromatic group // metabolism of serine // biosynthesis of serine // C-compound and carbohydrate metabolism // C-1 compound metabolism // C-1 compound catabolism // metabolism of vitamins, cofactors, and prosthetic groups // ENERGY // fermentation
				XXIV	1.2849	1.4193	-1.4094	1.2938
91		hypothetical protein TRIATDRAFT_301493 [Trichoderma atroviride IMI 206040]	Triat2_301493	92	-1.1799	-1.0016	1.3208	1.1311	01 // 01.01 // 01.01.05 // 01.01.05.01 // 01.01.05.01.01 // 01.07 // 01.07.01 // 01.20 // 01.20.17 // 01.20.17.03 // 42 // 42.01	METABOLISM // amino acid metabolism // metabolism of urea cycle, creatine and polyamines // metabolism of polyamines // biosynthesis of polyamines // metabolism of vitamins, cofactors, and prosthetic groups // biosynthesis of vitamins, cofactors, and prosthetic groups // secondary metabolism // metabolism of secondary products derived from primary amino acids // metabolism of amines // BIOGENESIS…
92		disulfide isomerase 1 protein [Trichoderma atroviride IMI 206040]	Triat2_139062	106	-1.1399	-1.2193	1.3139	1.1347	14 // 14.01 // 14.07 // 16 // 16.01 // 18 // 18.01 // 18.01.07 // 20 // 20.01 // 20.01.13 // 20.01.15	PROTEIN FATE (folding, modification, destination) // protein folding and stabilization // protein modification // PROTEIN WITH BINDING FUNCTION OR COFACTOR REQUIREMENT (structural or catalytic) // protein binding // REGULATION OF METABOLISM AND PROTEIN FUNCTION // regulation by // regulation by binding / dissociation // CELLULAR TRANSPORT, TRANSPORT FACILITIES AND TRANSPORT ROUTES // transported …
93		triosephosphate isomerase [Trichoderma atroviride IMI 206040]	Triat2_130331	63	-1.319	1.5561	1.2218	-1.1731	01 // 01.05 // 01.05.02 // 01.05.02.07 // 01.05.07 // 01.06 // 01.06.05 // 02 // 02.01 // 02.07 // 42 // 42.03	METABOLISM // C-compound and carbohydrate metabolism // sugar, glucoside, polyol and carboxylate metabolism // sugar, glucoside, polyol and carboxylate catabolism // C-3 compound metabolism // lipid, fatty acid and isoprenoid metabolism // fatty acid metabolism // ENERGY // glycolysis and gluconeogenesis // pentose-phosphate pathway // BIOGENESIS OF CELLULAR COMPONENTS // cytoplasm
94		hypothetical protein TRIATDRAFT_255011 [Trichoderma atroviride IMI 206040]	Triat2_255011	91	-1.5241	1.4677	1.5169	1.1775	01 // 01.03 // 01.03.01 // 01.04 // 16 // 16.17 // 16.17.07	METABOLISM // nucleotide/nucleoside/nucleobase metabolism // purin nucleotide/nucleoside/nucleobase metabolism // phosphate metabolism // PROTEIN WITH BINDING FUNCTION OR COFACTOR REQUIREMENT (structural or catalytic) // metal binding // magnesium binding
95		hypothetical protein TRIATDRAFT_256549 [Trichoderma atroviride IMI 206040]	Triat2_256549	XIII	1.0941	-1.1831	-1.0654	1.1775	01 // 01.05 // 01.05.02 // 01.05.02.07 // 01.20 // 02 // 02.16 // 16 // 16.21 // 16.21.07 // 32 // 32.01 // 32.01.03 // 34 // 34.11 // 34.11.03 // 34.11.03.13	METABOLISM // C-compound and carbohydrate metabolism // sugar, glucoside, polyol and carboxylate metabolism // sugar, glucoside, polyol and carboxylate catabolism // secondary metabolism // ENERGY // fermentation // PROTEIN WITH BINDING FUNCTION OR COFACTOR REQUIREMENT (structural or catalytic) // complex cofactor/cosubstrate/vitamine binding // NAD/NADP binding // CELL RESCUE, DEFENSE AND VIRULE…
96		hypothetical protein TRIATDRAFT_301384 [Trichoderma atroviride IMI 206040]	Triat2_301384	104	-1.2645	1.3029	1.3401	-1.2224	01 // 01.05 // 02 // 02.16 // 02.16.01 // 16 // 16.01 // 16.17 // 16.17.09 // 16.21 // 16.21.07	METABOLISM // C-compound and carbohydrate metabolism // ENERGY // fermentation // alcohol fermentation // PROTEIN WITH BINDING FUNCTION OR COFACTOR REQUIREMENT (structural or catalytic) // protein binding // metal binding // heavy metal binding (Cu, Fe, Zn) // complex cofactor/cosubstrate/vitamine binding // NAD/NADP binding
97		hypothetical protein TRIATDRAFT_155960 [Trichoderma atroviride IMI 206040]	Triat2_155960	39	-1.7929	1.0894	1.5948	-1.2248	32 // 32.01 // 32.01.01 // 32.07 // 32.07.07 // 32.07.07.01	CELL RESCUE, DEFENSE AND VIRULENCE // stress response // oxidative stress response // detoxification // oxygen and radical detoxification // catalase reaction
98		malate dehydrogenase, NAD-dependent [Trichoderma atroviride IMI 206040]	Triat2_298009	41	-1.4711	1.2608	1.28	-1.2286	01 // 01.05 // 16 // 16.21 // 16.21.07	METABOLISM // C-compound and carbohydrate metabolism // PROTEIN WITH BINDING FUNCTION OR COFACTOR REQUIREMENT (structural or catalytic) // complex cofactor/cosubstrate/vitamine binding // NAD/NADP binding
99		hypothetical protein TRIATDRAFT_142851 [Trichoderma atroviride IMI 206040]	Triat2_142851	71	1.0988	-1.4893	1.1597	1.2334	14 // 14.01 // 16 // 16.01 // 16.19 // 16.19.03 // 32 // 32.01 // 32.01.07 // 42 // 42.04	PROTEIN FATE (folding, modification, destination) // protein folding and stabilization // PROTEIN WITH BINDING FUNCTION OR COFACTOR REQUIREMENT (structural or catalytic) // protein binding // nucleotide/nucleoside/nucleobase binding // ATP binding // CELL RESCUE, DEFENSE AND VIRULENCE // stress response // unfolded protein response (e.g. ER quality control) // BIOGENESIS OF CELLULAR COMPONENTS //…
100	x	hypothetical protein TRIATDRAFT_143500 [Trichoderma atroviride IMI 206040]	Triat2_143500	80	1.0887	1.1365	-1.2018	-1.2545	01 // 01.05 // 01.05.11 // 01.05.11.07 // 01.05.11.07.01 // 01.05.11.07.02 // 01.20	METABOLISM // C-compound and carbohydrate metabolism // aromate metabolism // aromate catabolism // aerobic aromate catabolism // anaerobic aromate catabolism // secondary metabolism
				68	-1.0225	1.2259	-1.1838	-1.4838
101		fatty-acid amide hydrolase [Trichoderma atroviride IMI 206040]	Triat2_300775	XXXII	-1.5988	-1.3822	-1.0985	-1.2707	01 // 01.02 // 01.06	METABOLISM // nitrogen, sulfur and selenium metabolism // lipid, fatty acid and isoprenoid metabolism
102		hypothetical protein TRIATDRAFT_299210 [Trichoderma atroviride IMI 206040]	Triat2_299210	107	-1.0848	1.3788	1.1761	-1.2718	01 // 01.05 // 01.06 // 01.06.05 // 01.07 // 01.07.01 // 16 // 16.17 // 16.17.07 // 16.19 // 16.19.03	METABOLISM // C-compound and carbohydrate metabolism // lipid, fatty acid and isoprenoid metabolism // fatty acid metabolism // metabolism of vitamins, cofactors, and prosthetic groups // biosynthesis of vitamins, cofactors, and prosthetic groups // PROTEIN WITH BINDING FUNCTION OR COFACTOR REQUIREMENT (structural or catalytic) // metal binding // magnesium binding // nucleotide/nucleoside/nucleo…
103		hypothetical protein TRIVIDRAFT_76582 [Trichoderma virens Gv29-8]	TriviGv29_8_2_76582	117	-2.1704	-1.1827	1.4181	-1.294	01 // 01.03 // 01.04 // 01.05 // 01.05.02 // 01.05.02.04 // 01.05.02.07 // 02 // 02.01 // 02.01.03 // 16 // 16.17 // 16.17.07	METABOLISM // nucleotide/nucleoside/nucleobase metabolism // phosphate metabolism // C-compound and carbohydrate metabolism // sugar, glucoside, polyol and carboxylate metabolism // sugar, glucoside, polyol and carboxylate anabolism // sugar, glucoside, polyol and carboxylate catabolism // ENERGY // glycolysis and gluconeogenesis // regulation of glycolysis and gluconeogenesis // PROTEIN WITH BIN…
104		hypothetical protein TRIVIDRAFT_78895 [Trichoderma virens Gv29-8]	TriviGv29_8_2_78895	38	1.1289	-1.232	-2.2064	-1.3123	01 // 01.04 // 14 // 14.01 // 14.04 // 16 // 16.01 // 16.19 // 16.19.03 // 18 // 18.02 // 18.02.01 // 20 // 20.01 // 20.01.10 // 20.09 // 20.09.01 // 20.09.04 // 32 // 32.01 // 32.01.05 // 32.01.07 // 34 // 34.11 // 34.11.09 // 40 // 40.10 // 40.10.02 // 40.10.02.01 // 42 // 42.01	METABOLISM // phosphate metabolism // PROTEIN FATE (folding, modification, destination) // protein folding and stabilization // protein targeting, sorting and translocation // PROTEIN WITH BINDING FUNCTION OR COFACTOR REQUIREMENT (structural or catalytic) // protein binding // nucleotide/nucleoside/nucleobase binding // ATP binding // REGULATION OF METABOLISM AND PROTEIN FUNCTION // regulation of…
105		phosphoglycerate kinase [Trichoderma atroviride IMI 206040]	Triat2_146349	74	1.4244	2.9746	-1.1784	1.3186	01 // 01.03 // 01.03.01 // 01.04 // 01.05 // 01.05.02 // 01.05.02.04 // 01.05.02.07 // 01.05.07 // 02 // 02.01 // 16 // 16.19 // 16.19.03	METABOLISM // nucleotide/nucleoside/nucleobase metabolism // purin nucleotide/nucleoside/nucleobase metabolism // phosphate metabolism // C-compound and carbohydrate metabolism // sugar, glucoside, polyol and carboxylate metabolism // sugar, glucoside, polyol and carboxylate anabolism // sugar, glucoside, polyol and carboxylate catabolism // C-3 compound metabolism // ENERGY // glycolysis and glu…
106		hypothetical protein TRIATDRAFT_33403	TriviGv29_8_2_33403	116	-1.3895	-1.1465	1.021	-1.3349	01 // 01.06 // 16 // 16.01 // 18 // 18.02 // 18.02.01 // 18.02.01.01 // 32 // 32.01 // 32.01.01 // 32.07 // 32.07.07 // 32.07.07.05	METABOLISM // lipid, fatty acid and isoprenoid metabolism // PROTEIN WITH BINDING FUNCTION OR COFACTOR REQUIREMENT (structural or catalytic) // protein binding // REGULATION OF METABOLISM AND PROTEIN FUNCTION // regulation of protein activity // enzymatic activity regulation / enzyme regulator // enzyme activator // CELL RESCUE, DEFENSE AND VIRULENCE // stress response // oxidative stress respons…
107		hypothetical protein TRIATDRAFT_297396 [Trichoderma atroviride IMI 206040]	Triat2_297396	60	1.1541	1.2115	-1.0521	1.3515	01 // 01.03 // 01.03.16 // 01.03.16.01 // 10 // 10.01 // 10.01.09 // 10.01.09.05 // 10.03 // 10.03.01 // 11 // 11.04 // 11.04.01 // 14 // 14.04 // 16 // 16.01 // 16.19 // 16.19.05 // 20 // 20.01 // 20.01.10 // 20.01.21 // 20.09 // 20.09.01 // 30 // 30.01 // 30.01.05 // 30.01.05.05 // 30.01.05.05.01 // 42 // 42.10	METABOLISM // nucleotide/nucleoside/nucleobase metabolism // polynucleotide degradation // RNA degradation // CELL CYCLE AND DNA PROCESSING // DNA processing // DNA restriction or modification // DNA conformation modification (e.g. chromatin) // cell cycle // mitotic cell cycle and cell cycle control // TRANSCRIPTION // RNA processing // rRNA processing // PROTEIN FATE (folding, modification, des…
108		cytosolic Glycine/serine hydroxymethyltransferase [Trichoderma atroviride IMI 206040]	Triat2_300337	10	-1.1199	1.0774	-1.1273	-1.3602	01 // 01.01 // 01.01.06 // 01.01.06.06 // 01.01.06.06.02 // 01.01.09 // 01.01.09.01 // 01.01.09.01.02 // 01.01.09.02 // 01.01.09.02.01 // 01.03 // 01.03.01 // 01.05 // 01.05.05 // 01.05.05.04 // 01.05.05.07 // 01.05.13 // 01.05.13.03 // 01.06 // 01.07	METABOLISM // amino acid metabolism // metabolism of the aspartate family // metabolism of lysine // degradation of lysine // metabolism of the cysteine - aromatic group // metabolism of glycine // degradation of glycine // metabolism of serine // biosynthesis of serine // nucleotide/nucleoside/nucleobase metabolism // purin nucleotide/nucleoside/nucleobase metabolism // C-compound and carbohydra…
109		predicted protein [Trichoderma reesei QM6a]	Trire2_47221	57	1.1514	1.032	-1.5612	-1.3993	12 // 12.04 // 12.04.02 // 16 // 16.19 // 16.19.05	PROTEIN SYNTHESIS // translation // translation elongation // PROTEIN WITH BINDING FUNCTION OR COFACTOR REQUIREMENT (structural or catalytic) // nucleotide/nucleoside/nucleobase binding // GTP binding
110		hypothetical protein TRIATDRAFT_297563 [Trichoderma atroviride IMI 206040]	Triat2_297563	19	1.353	-1.4704	-1.4197	1.4013	01 // 01.04 // 02 // 02.19 // 10 // 10.03 // 10.03.02 // 14 // 14.01 // 16 // 16.01 // 16.19 // 16.19.03 // 32 // 32.01 // 32.01.05 // 32.01.07 // 43 // 43.01 // 43.01.03 // 43.01.03.09	METABOLISM // phosphate metabolism // ENERGY // metabolism of energy reserves (e.g. glycogen, trehalose) // CELL CYCLE AND DNA PROCESSING // cell cycle // meiosis // PROTEIN FATE (folding, modification, destination) // protein folding and stabilization // PROTEIN WITH BINDING FUNCTION OR COFACTOR REQUIREMENT (structural or catalytic) // protein binding // nucleotide/nucleoside/nucleobase binding …
111		phosphatidylinositol-phosphatidylcholine transfer protein [Trichoderma atroviride IMI 206040]	Triat2_131315	98	1.1299	1.1888	1.1869	1.4029	11 // 11.02 // 11.02.03 // 11.02.03.04 // 11.02.03.04.01 // 16 // 16.09 // 20 // 20.01 // 20.01.13 // 20.09 // 20.09.07 // 43 // 43.01 // 43.01.03 // 43.01.03.09	TRANSCRIPTION // RNA synthesis // mRNA synthesis // transcriptional control // transcription activation // PROTEIN WITH BINDING FUNCTION OR COFACTOR REQUIREMENT (structural or catalytic) // lipid binding // CELLULAR TRANSPORT, TRANSPORT FACILITIES AND TRANSPORT ROUTES // transported compounds (substrates) // lipid/fatty acid transport // transport routes // vesicular transport (Golgi network, etc…
112		hypothetical protein TRIATDRAFT_300453 [Trichoderma atroviride IMI 206040]	Triat2_300453	45	-1.3214	1.6583	1.3625	1.454	99	UNCLASSIFIED PROTEINS
113		glyceraldehyde-3-phosphate dehydrogenase [Trichoderma lixii]		30	-1.8379	1.172	1.4131	-1.4723	01 // 01.05 // 01.07 // 01.07.01	METABOLISM // C-compound and carbohydrate metabolism // metabolism of vitamins, cofactors, and prosthetic groups // biosynthesis of vitamins, cofactors, and prosthetic groups
114		hypothetical protein TRIATDRAFT_298114 [Trichoderma atroviride IMI 206040]	Triat2_298114	30	-1.8379	1.172	1.4131	-1.4723	01 // 01.05 // 01.05.02 // 01.05.02.04 // 01.05.02.07 // 02 // 02.01 // 16 // 16.21 // 16.21.07	METABOLISM // C-compound and carbohydrate metabolism // sugar, glucoside, polyol and carboxylate metabolism // sugar, glucoside, polyol and carboxylate anabolism // sugar, glucoside, polyol and carboxylate catabolism // ENERGY // glycolysis and gluconeogenesis // PROTEIN WITH BINDING FUNCTION OR COFACTOR REQUIREMENT (structural or catalytic) // complex cofactor/cosubstrate/vitamine binding // NAD…
115	x	hypothetical protein TRIATDRAFT_299021 [Trichoderma atroviride IMI 206040]	Triat2_299021	72	1.4826	-1.647	-1.6363	1.4923	01 // 01.04 // 14 // 14.01 // 14.04 // 16 // 16.01 // 16.19 // 16.19.03 // 20 // 20.09 // 20.09.01 // 20.09.04 // 20.09.05 // 20.09.07 // 32 // 32.01 // 32.01.07	METABOLISM // phosphate metabolism // PROTEIN FATE (folding, modification, destination) // protein folding and stabilization // protein targeting, sorting and translocation // PROTEIN WITH BINDING FUNCTION OR COFACTOR REQUIREMENT (structural or catalytic) // protein binding // nucleotide/nucleoside/nucleobase binding // ATP binding // CELLULAR TRANSPORT, TRANSPORT FACILITIES AND TRANSPORT ROUTES …
MS and MS/MS analysis provided protein identification
MS and MS/MS analysis did not provide statistically significant protein ID, protein assigned after manual check of MS/MS data
Top 25 regulated protein
one spot identified, second spot identified as mixture including candidate of another spot

## Sheet: Table S5-enrichment analysis 
									top 20
	GO ID	GO description	p-value	corrected p-value	cluster frequency	total frequency			GO ID	GO description	p-val	corrected p-val	cluster frequency	total frequency
	Proteome								Transcriptome
	16491	oxidoreductase activity	1.7093e-05	0.006085	20/46 43.4%	1052/6291 16.7%			6091	generation of precursor metabolites and energy	0.0004475	0.22647	6/91 6.5%	69/6291 1.0%
	5092	GDP-dissociation inhibitor activity	5.2312e-05	0.0093115	2/46 4.3%	2/6291 0.0%			16769	transferase activity, transferring nitrogenous groups	0.0022889	0.22647	4/91 4.3%	39/6291 0.6%
	16614	oxidoreductase activity, acting on CH-OH group of donors	0.00021344	0.025329	9/46 19.5%	292/6291 4.6%			9081	branched chain family amino acid metabolic process	0.0023991	0.22647	3/91 3.2%	19/6291 0.3%
	16616	oxidoreductase activity, acting on the CH-OH group of donors, NAD or NADP as acceptor	0.00047039	0.041864	8/46 17.3%	257/6291 4.0%			104	succinate dehydrogenase activity	0.0029893	0.22647	2/91 2.1%	6/6291 0.0%
	16744	transferase activity, transferring aldehyde or ketonic groups	0.0027588	0.19643	2/46 4.3%	11/6291 0.1%			3746	translation elongation factor activity	0.0029893	0.22647	2/91 2.1%	6/6291 0.0%
	4107	chorismate synthase activity	0.007312	0.19952	1/46 2.1%	1/6291 0.0%			45333	cellular respiration	0.0032248	0.22647	3/91 3.2%	21/6291 0.3%
	4354	glutamate dehydrogenase (NADP+) activity	0.007312	0.19952	1/46 2.1%	1/6291 0.0%			15980	energy derivation by oxidation of organic compounds	0.0047563	0.22647	3/91 3.2%	24/6291 0.3%
	8470	isovaleryl-CoA dehydrogenase activity	0.007312	0.19952	1/46 2.1%	1/6291 0.0%			6414	translational elongation	0.0054757	0.22647	2/91 2.1%	8/6291 0.1%
	4450	isocitrate dehydrogenase (NADP+) activity	0.007312	0.19952	1/46 2.1%	1/6291 0.0%			16491	oxidoreductase activity	0.006429	0.22647	25/91 27.4%	1052/6291 16.7%
	4455	ketol-acid reductoisomerase activity	0.007312	0.19952	1/46 2.1%	1/6291 0.0%			4096	catalase activity	0.0069742	0.22647	2/91 2.1%	9/6291 0.1%
	3987	acetate-CoA ligase activity	0.007312	0.19952	1/46 2.1%	1/6291 0.0%			8443	phosphofructokinase activity	0.0073846	0.22647	3/91 3.2%	28/6291 0.4%
	5093	Rab GDP-dissociation inhibitor activity	0.007312	0.19952	1/46 2.1%	1/6291 0.0%			46356	acetyl-CoA catabolic process	0.0086361	0.22647	2/91 2.1%	10/6291 0.1%
	5094	Rho GDP-dissociation inhibitor activity	0.007312	0.19952	1/46 2.1%	1/6291 0.0%			9082	branched chain family amino acid biosynthetic process	0.0086361	0.22647	2/91 2.1%	10/6291 0.1%
	9081	branched chain family amino acid metabolic process	0.0082644	0.19952	2/46 4.3%	19/6291 0.3%			9109	coenzyme catabolic process	0.0086361	0.22647	2/91 2.1%	10/6291 0.1%
	43648	dicarboxylic acid metabolic process	0.010056	0.19952	2/46 4.3%	21/6291 0.3%			6084	acetyl-CoA metabolic process	0.0086361	0.22647	2/91 2.1%	10/6291 0.1%
	3824	catalytic activity	0.010129	0.19952	37/46 80.4%	3995/6291 63.5%			6099	tricarboxylic acid cycle	0.0086361	0.22647	2/91 2.1%	10/6291 0.1%
	51748	UTP-monosaccharide-1-phosphate uridylyltransferase activity	0.014572	0.19952	1/46 2.1%	2/6291 0.0%			51187	cofactor catabolic process	0.0086361	0.22647	2/91 2.1%	10/6291 0.1%
	9326	formate dehydrogenase complex	0.014572	0.19952	1/46 2.1%	2/6291 0.0%			51536	iron-sulfur cluster binding	0.0089637	0.22647	3/91 3.2%	30/6291 0.4%
	8863	formate dehydrogenase activity	0.014572	0.19952	1/46 2.1%	2/6291 0.0%			51540	metal cluster binding	0.0089637	0.22647	3/91 3.2%	30/6291 0.4%
	50356	tropine dehydrogenase activity	0.014572	0.19952	1/46 2.1%	2/6291 0.0%			46365	monosaccharide catabolic process	0.0098216	0.22647	3/91 3.2%	31/6291 0.4%
	4802	transketolase activity	0.014572	0.19952	1/46 2.1%	2/6291 0.0%			Proteome
	4328	formamidase activity	0.014572	0.19952	1/46 2.1%	2/6291 0.0%			16491	oxidoreductase activity	1.7093e-05	0.006085	20/46 43.4%	1052/6291 16.7%
	8941	nitric oxide dioxygenase activity	0.014572	0.19952	1/46 2.1%	2/6291 0.0%			5092	GDP-dissociation inhibitor activity	5.2312e-05	0.0093115	2/46 4.3%	2/6291 0.0%
	16708	oxidoreductase activity, acting on paired donors, with incorporation or reduction of molecular oxygen, NADH or NADPH as one donor, and incorporation of two atoms of oxygen into one donor	0.014572	0.19952	1/46 2.1%	2/6291 0.0%			16614	oxidoreductase activity, acting on CH-OH group of donors	0.00021344	0.025329	9/46 19.5%	292/6291 4.6%
	16208	AMP binding	0.014572	0.19952	1/46 2.1%	2/6291 0.0%			16616	oxidoreductase activity, acting on the CH-OH group of donors, NAD or NADP as acceptor	0.00047039	0.041864	8/46 17.3%	257/6291 4.0%
	3983	UTP:glucose-1-phosphate uridylyltransferase activity	0.014572	0.19952	1/46 2.1%	2/6291 0.0%			16744	transferase activity, transferring aldehyde or ketonic groups	0.0027588	0.19643	2/46 4.3%	11/6291 0.1%
	44281	small molecule metabolic process	0.016029	0.20873	8/46 17.3%	455/6291 7.2%			4107	chorismate synthase activity	0.007312	0.19952	1/46 2.1%	1/6291 0.0%
	8152	metabolic process	0.017449	0.20873	30/46 65.2%	3064/6291 48.7%			4354	glutamate dehydrogenase (NADP+) activity	0.007312	0.19952	1/46 2.1%	1/6291 0.0%
	8135	translation factor activity, nucleic acid binding	0.01998	0.20873	2/46 4.3%	30/6291 0.4%			8470	isovaleryl-CoA dehydrogenase activity	0.007312	0.19952	1/46 2.1%	1/6291 0.0%
	6066	alcohol metabolic process	0.020984	0.20873	3/46 6.5%	81/6291 1.2%			4450	isocitrate dehydrogenase (NADP+) activity	0.007312	0.19952	1/46 2.1%	1/6291 0.0%
	46365	monosaccharide catabolic process	0.02126	0.20873	2/46 4.3%	31/6291 0.4%			4455	ketol-acid reductoisomerase activity	0.007312	0.19952	1/46 2.1%	1/6291 0.0%
	6007	glucose catabolic process	0.02126	0.20873	2/46 4.3%	31/6291 0.4%			3987	acetate-CoA ligase activity	0.007312	0.19952	1/46 2.1%	1/6291 0.0%
	19320	hexose catabolic process	0.02126	0.20873	2/46 4.3%	31/6291 0.4%			5093	Rab GDP-dissociation inhibitor activity	0.007312	0.19952	1/46 2.1%	1/6291 0.0%
	16639	oxidoreductase activity, acting on the CH-NH2 group of donors, NAD or NADP as acceptor	0.02178	0.20873	1/46 2.1%	3/6291 0.0%			5094	Rho GDP-dissociation inhibitor activity	0.007312	0.19952	1/46 2.1%	1/6291 0.0%
	30060	L-malate dehydrogenase activity	0.02178	0.20873	1/46 2.1%	3/6291 0.0%			9081	branched chain family amino acid metabolic process	0.0082644	0.19952	2/46 4.3%	19/6291 0.3%
	3994	aconitate hydratase activity	0.02178	0.20873	1/46 2.1%	3/6291 0.0%			43648	dicarboxylic acid metabolic process	0.010056	0.19952	2/46 4.3%	21/6291 0.3%
	46164	alcohol catabolic process	0.022573	0.20873	2/46 4.3%	32/6291 0.5%			3824	catalytic activity	0.010129	0.19952	37/46 80.4%	3995/6291 63.5%
	51287	NAD or NADH binding	0.023919	0.20873	2/46 4.3%	33/6291 0.5%			51748	UTP-monosaccharide-1-phosphate uridylyltransferase activity	0.014572	0.19952	1/46 2.1%	2/6291 0.0%
	44275	cellular carbohydrate catabolic process	0.023919	0.20873	2/46 4.3%	33/6291 0.5%			9326	formate dehydrogenase complex	0.014572	0.19952	1/46 2.1%	2/6291 0.0%
	5083	small GTPase regulator activity	0.026707	0.20873	2/46 4.3%	35/6291 0.5%			8863	formate dehydrogenase activity	0.014572	0.19952	1/46 2.1%	2/6291 0.0%
	50662	coenzyme binding	0.027473	0.20873	5/46 10.8%	235/6291 3.7%			50356	tropine dehydrogenase activity	0.014572	0.19952	1/46 2.1%	2/6291 0.0%
	4737	pyruvate decarboxylase activity	0.028936	0.20873	1/46 2.1%	4/6291 0.0%
	4801	transaldolase activity	0.028936	0.20873	1/46 2.1%	4/6291 0.0%
	70569	uridylyltransferase activity	0.028936	0.20873	1/46 2.1%	4/6291 0.0%
	16838	carbon-oxygen lyase activity, acting on phosphates	0.028936	0.20873	1/46 2.1%	4/6291 0.0%
	6108	malate metabolic process	0.028936	0.20873	1/46 2.1%	4/6291 0.0%
	6006	glucose metabolic process	0.02962	0.20873	2/46 4.3%	37/6291 0.5%
	19752	carboxylic acid metabolic process	0.030206	0.20873	5/46 10.8%	241/6291 3.8%
	43436	oxoacid metabolic process	0.030206	0.20873	5/46 10.8%	241/6291 3.8%
	6082	organic acid metabolic process	0.031154	0.20873	5/46 10.8%	243/6291 3.8%
	42180	cellular ketone metabolic process	0.032121	0.20873	5/46 10.8%	245/6291 3.8%
	6305	DNA alkylation	0.036041	0.20873	1/46 2.1%	5/6291 0.0%
	6306	DNA methylation	0.036041	0.20873	1/46 2.1%	5/6291 0.0%
	18662	phenol 2-monooxygenase activity	0.036041	0.20873	1/46 2.1%	5/6291 0.0%
	16615	malate dehydrogenase activity	0.036041	0.20873	1/46 2.1%	5/6291 0.0%
	4084	branched-chain-amino-acid transaminase activity	0.036041	0.20873	1/46 2.1%	5/6291 0.0%
	16620	oxidoreductase activity, acting on the aldehyde or oxo group of donors, NAD or NADP as acceptor	0.037424	0.20873	2/46 4.3%	42/6291 0.6%
	30695	GTPase regulator activity	0.037424	0.20873	2/46 4.3%	42/6291 0.6%
	60589	nucleoside-triphosphatase regulator activity	0.040743	0.20873	2/46 4.3%	44/6291 0.6%
	19318	hexose metabolic process	0.042443	0.20873	2/46 4.3%	45/6291 0.7%
	6304	DNA modification	0.043095	0.20873	1/46 2.1%	6/6291 0.0%
	3746	translation elongation factor activity	0.043095	0.20873	1/46 2.1%	6/6291 0.0%
	16629	12-oxophytodienoate reductase activity	0.043095	0.20873	1/46 2.1%	6/6291 0.0%
	4029	aldehyde dehydrogenase (NAD) activity	0.043095	0.20873	1/46 2.1%	6/6291 0.0%
	3924	GTPase activity	0.045922	0.20873	2/46 4.3%	47/6291 0.7%
	16903	oxidoreductase activity, acting on the aldehyde or oxo group of donors	0.049503	0.20873	2/46 4.3%	49/6291 0.7%
	6520	cellular amino acid metabolic process	0.049905	0.20873	4/46 8.6%	191/6291 3.0%
	Transcriptome
	6091	generation of precursor metabolites and energy	0.0004475	0.22647	6/91 6.5%	69/6291 1.0%
	16769	transferase activity, transferring nitrogenous groups	0.0022889	0.22647	4/91 4.3%	39/6291 0.6%
	9081	branched chain family amino acid metabolic process	0.0023991	0.22647	3/91 3.2%	19/6291 0.3%
	104	succinate dehydrogenase activity	0.0029893	0.22647	2/91 2.1%	6/6291 0.0%
	3746	translation elongation factor activity	0.0029893	0.22647	2/91 2.1%	6/6291 0.0%
	45333	cellular respiration	0.0032248	0.22647	3/91 3.2%	21/6291 0.3%
	15980	energy derivation by oxidation of organic compounds	0.0047563	0.22647	3/91 3.2%	24/6291 0.3%
	6414	translational elongation	0.0054757	0.22647	2/91 2.1%	8/6291 0.1%
	16491	oxidoreductase activity	0.006429	0.22647	25/91 27.4%	1052/6291 16.7%
	4096	catalase activity	0.0069742	0.22647	2/91 2.1%	9/6291 0.1%
	8443	phosphofructokinase activity	0.0073846	0.22647	3/91 3.2%	28/6291 0.4%
	46356	acetyl-CoA catabolic process	0.0086361	0.22647	2/91 2.1%	10/6291 0.1%
	9082	branched chain family amino acid biosynthetic process	0.0086361	0.22647	2/91 2.1%	10/6291 0.1%
	9109	coenzyme catabolic process	0.0086361	0.22647	2/91 2.1%	10/6291 0.1%
	6084	acetyl-CoA metabolic process	0.0086361	0.22647	2/91 2.1%	10/6291 0.1%
	6099	tricarboxylic acid cycle	0.0086361	0.22647	2/91 2.1%	10/6291 0.1%
	51187	cofactor catabolic process	0.0086361	0.22647	2/91 2.1%	10/6291 0.1%
	51536	iron-sulfur cluster binding	0.0089637	0.22647	3/91 3.2%	30/6291 0.4%
	51540	metal cluster binding	0.0089637	0.22647	3/91 3.2%	30/6291 0.4%
	46365	monosaccharide catabolic process	0.0098216	0.22647	3/91 3.2%	31/6291 0.4%
	6007	glucose catabolic process	0.0098216	0.22647	3/91 3.2%	31/6291 0.4%
	19320	hexose catabolic process	0.0098216	0.22647	3/91 3.2%	31/6291 0.4%
	9060	aerobic respiration	0.010456	0.22647	2/91 2.1%	11/6291 0.1%
	46164	alcohol catabolic process	0.010726	0.22647	3/91 3.2%	32/6291 0.5%
	8483	transaminase activity	0.010726	0.22647	3/91 3.2%	32/6291 0.5%
	44275	cellular carbohydrate catabolic process	0.011677	0.22647	3/91 3.2%	33/6291 0.5%
	16307	phosphatidylinositol phosphate kinase activity	0.011677	0.22647	3/91 3.2%	33/6291 0.5%
	4333	fumarate hydratase activity	0.014465	0.22647	1/91 1.0%	1/6291 0.0%
	8453	alanine-glyoxylate transaminase activity	0.014465	0.22647	1/91 1.0%	1/6291 0.0%
	19722	calcium-mediated signaling	0.014465	0.22647	1/91 1.0%	1/6291 0.0%
	4455	ketol-acid reductoisomerase activity	0.014465	0.22647	1/91 1.0%	1/6291 0.0%
	7585	respiratory gaseous exchange	0.014465	0.22647	1/91 1.0%	1/6291 0.0%
	47635	alanine-oxo-acid transaminase activity	0.014465	0.22647	1/91 1.0%	1/6291 0.0%
	4755	saccharopine dehydrogenase (NADP+, L-glutamate-forming) activity	0.014465	0.22647	1/91 1.0%	1/6291 0.0%
	3872	6-phosphofructokinase activity	0.014465	0.22647	1/91 1.0%	1/6291 0.0%
	5945	6-phosphofructokinase complex	0.014465	0.22647	1/91 1.0%	1/6291 0.0%
	8115	sarcosine oxidase activity	0.014465	0.22647	1/91 1.0%	1/6291 0.0%
	4021	L-alanine:2-oxoglutarate aminotransferase activity	0.014465	0.22647	1/91 1.0%	1/6291 0.0%
	6106	fumarate metabolic process	0.014465	0.22647	1/91 1.0%	1/6291 0.0%
	34622	cellular macromolecular complex assembly	0.014814	0.22647	3/91 3.2%	36/6291 0.5%
	19200	carbohydrate kinase activity	0.015955	0.22647	3/91 3.2%	37/6291 0.5%
	9055	electron carrier activity	0.015955	0.22647	3/91 3.2%	37/6291 0.5%
	6006	glucose metabolic process	0.015955	0.22647	3/91 3.2%	37/6291 0.5%
	16645	oxidoreductase activity, acting on the CH-NH group of donors	0.02177	0.22647	2/91 2.1%	16/6291 0.2%
	16836	hydro-lyase activity	0.021853	0.22647	4/91 4.3%	74/6291 1.1%
	65003	macromolecular complex assembly	0.021853	0.22647	4/91 4.3%	74/6291 1.1%
	1727	lipid kinase activity	0.022388	0.22647	3/91 3.2%	42/6291 0.6%
	22607	cellular component assembly	0.022835	0.22647	4/91 4.3%	75/6291 1.1%
	4428	inositol or phosphatidylinositol kinase activity	0.023821	0.22647	3/91 3.2%	43/6291 0.6%
	34621	cellular macromolecular complex subunit organization	0.023821	0.22647	3/91 3.2%	43/6291 0.6%
	50660	FAD binding	0.025896	0.22647	5/91 5.4%	116/6291 1.8%
	3824	catalytic activity	0.026006	0.22647	67/91 73.6%	3995/6291 63.5%
	19842	vitamin binding	0.026753	0.22647	5/91 5.4%	117/6291 1.8%
	19318	hexose metabolic process	0.026832	0.22647	3/91 3.2%	45/6291 0.7%
	43933	macromolecular complex subunit organization	0.027033	0.22647	4/91 4.3%	79/6291 1.2%
	12510	trans-Golgi network transport vesicle membrane	0.028723	0.22647	1/91 1.0%	2/6291 0.0%
	30955	potassium ion binding	0.028723	0.22647	1/91 1.0%	2/6291 0.0%
	6433	prolyl-tRNA aminoacylation	0.028723	0.22647	1/91 1.0%	2/6291 0.0%
	16688	L-ascorbate peroxidase activity	0.028723	0.22647	1/91 1.0%	2/6291 0.0%
	16708	oxidoreductase activity, acting on paired donors, with incorporation or reduction of molecular oxygen, NADH or NADPH as one donor, and incorporation of two atoms of oxygen into one donor	0.028723	0.22647	1/91 1.0%	2/6291 0.0%
	30125	clathrin vesicle coat	0.028723	0.22647	1/91 1.0%	2/6291 0.0%
	30130	clathrin coat of trans-Golgi network vesicle	0.028723	0.22647	1/91 1.0%	2/6291 0.0%
	30132	clathrin coat of coated pit	0.028723	0.22647	1/91 1.0%	2/6291 0.0%
	30136	clathrin-coated vesicle	0.028723	0.22647	1/91 1.0%	2/6291 0.0%
	30140	trans-Golgi network transport vesicle	0.028723	0.22647	1/91 1.0%	2/6291 0.0%
	19932	second-messenger-mediated signaling	0.028723	0.22647	1/91 1.0%	2/6291 0.0%
	31211	palmitoyltransferase complex	0.028723	0.22647	1/91 1.0%	2/6291 0.0%
	4743	pyruvate kinase activity	0.028723	0.22647	1/91 1.0%	2/6291 0.0%
	4753	saccharopine dehydrogenase activity	0.028723	0.22647	1/91 1.0%	2/6291 0.0%
	4758	serine C-palmitoyltransferase activity	0.028723	0.22647	1/91 1.0%	2/6291 0.0%
	17059	serine C-palmitoyltransferase complex	0.028723	0.22647	1/91 1.0%	2/6291 0.0%
	31420	alkali metal ion binding	0.028723	0.22647	1/91 1.0%	2/6291 0.0%
	4827	proline-tRNA ligase activity	0.028723	0.22647	1/91 1.0%	2/6291 0.0%
	5853	eukaryotic translation elongation factor 1 complex	0.028723	0.22647	1/91 1.0%	2/6291 0.0%
	8941	nitric oxide dioxygenase activity	0.028723	0.22647	1/91 1.0%	2/6291 0.0%
	4852	uroporphyrinogen-III synthase activity	0.028723	0.22647	1/91 1.0%	2/6291 0.0%
	5905	coated pit	0.028723	0.22647	1/91 1.0%	2/6291 0.0%
	30665	clathrin coated vesicle membrane	0.028723	0.22647	1/91 1.0%	2/6291 0.0%
	3924	GTPase activity	0.030038	0.23384	3/91 3.2%	47/6291 0.7%
	44422	organelle part	0.031797	0.24142	8/91 8.7%	257/6291 4.0%
	44446	intracellular organelle part	0.031797	0.24142	8/91 8.7%	257/6291 4.0%
	43623	cellular protein complex assembly	0.033209	0.24607	2/91 2.1%	20/6291 0.3%
	6096	glycolysis	0.033209	0.24607	2/91 2.1%	20/6291 0.3%
	48037	cofactor binding	0.033679	0.24658	10/91 10.9%	359/6291 5.7%
	16835	carbon-oxygen lyase activity	0.034145	0.24705	4/91 4.3%	85/6291 1.3%
	5996	monosaccharide metabolic process	0.035208	0.25178	3/91 3.2%	50/6291 0.7%
	3954	NADH dehydrogenase activity	0.039632	0.27548	2/91 2.1%	22/6291 0.3%
	6732	coenzyme metabolic process	0.040809	0.27548	3/91 3.2%	53/6291 0.8%
	19904	protein domain specific binding	0.042777	0.27548	1/91 1.0%	3/6291 0.0%
	3994	aconitate hydratase activity	0.042777	0.27548	1/91 1.0%	3/6291 0.0%
	6333	chromatin assembly or disassembly	0.043006	0.27548	2/91 2.1%	23/6291 0.3%
	4022	alcohol dehydrogenase (NAD) activity	0.043006	0.27548	2/91 2.1%	23/6291 0.3%
	4023	alcohol dehydrogenase activity, metal ion-independent	0.043006	0.27548	2/91 2.1%	23/6291 0.3%
	4024	alcohol dehydrogenase activity, zinc-dependent	0.043006	0.27548	2/91 2.1%	23/6291 0.3%
	4025	alcohol dehydrogenase activity, iron-dependent	0.043006	0.27548	2/91 2.1%	23/6291 0.3%
	44282	small molecule catabolic process	0.044779	0.27548	3/91 3.2%	55/6291 0.8%
	16043	cellular component organization	0.047767	0.27548	5/91 5.4%	137/6291 2.1%
	12505	endomembrane system	0.048933	0.27548	3/91 3.2%	57/6291 0.9%
